# Supplementary material for: Multilevel model for airborne transmission of foot-and-mouth disease applied to Swedish livestock
Source: PLoS One. 2020 May 26;15(5):e0232489. doi: 10.1371/journal.pone.0232489 (PMC7250458; doi:10.1371/journal.pone.0232489)
Supplement: S1 Data — (XLSX) [file pone.0232489.s002.xlsx]

## Sheet: S1
	Cattle	Sheep	Pigs	X	Y
	4.78671	0	0	365968	6222308
	4.78671	6.32678	0	413094	6751307
	96.5319	0	0	541364	6698032
	5.58449	0	0	525251	6699672
	149.983	0	0	491156	6738784
	15.9557	0	0	544555	6706291
	116.477	0	0	572178	6662945
	38.2936	0	0	519160	6710633
	12.7645	153.952	0	551294	6698096
	28.7202	0	0	543303	6731629
	4.78671	32.6884	0	605780	6942405
	118.072	0	0	558081	6701485
	1.59557	0	0	551642	6700547
	7.97784	10.5446	0	561103	6698373
	7.97784	0	0	541472	6741519
	117.274	0	0	542432	6698520
	27.1247	0	0	478098	6754674
	185.086	0	0	552912	6680063
	11.169	0	0	499271	6744032
	35.1025	0	0	527402	6674465
	193.064	0	0	540506	6699517
	27.1247	0	0	411608	6824116
	3.19114	0	0	605379	6669253
	0	13.708	0	618923	6672964
	4.78671	0	0	605082	6654073
	12.7645	0	0	605010	6645881
	9.57341	7.38124	0	596112	6685754
	72.5984	0	0	612861	6869052
	3.98892	0	0	597711	6782023
	51.0582	0	0	601425	6842969
	9.57341	0	0	597720	6791719
	12.7645	0	0	594778	6755769
	0	4.21785	0	593189	6736237
	19.9446	0	0	586809	6706670
	30.3158	0	0	581074	6858616
	137.219	0	0	613396	6883032
	0.797784	8.43571	0	596902	6691276
	0.797784	0	0	566705	6840499
	3.98892	24.2527	0	597448	6689109
	152.377	0	0	602691	6696684
	5.58449	0	0	603566	6883581
	15.9557	0	0	578672	6709928
	17.5513	0	0	601175	6805658
	28.7202	0	0	584989	6707907
	55.0471	0	0	585524	6707434
	21.5402	0	0	591652	6700680
	48.6648	0	0	601744	6697294
	150.781	0	126.972	530427	6953116
	27.9225	0	0	589664	6727619
	0	35.8518	0	611151	6695014
	0.797784	0	0	604845	6875259
	93.3408	0	0	611978	6837510
	1.59557	0	0	602894	6841544
	0	0	92.0188	782842	7268269
	12.7645	0	0	436727	6357137
	18.349	0	0	378240	6236788
	11.9668	0	0	473857	6341571
	0	14.7625	0	475564	6339749
	8.77563	0	0	474300	6344462
	0	14.7625	0	362632	6296889
	43.8781	0	0	390009	6257422
	1.59557	15.8169	0	431990	6183742
	0	8.43571	0	712231	6646480
	7.18006	0	0	383147	6247331
	12.7645	0	0	675102	6619167
	67.8117	25.3071	987.906	668765	6623780
	15.9557	0	0	669527	6627996
	183.49	0	0	649829	6689198
	93.3408	0	0	649920	6685892
	7.18006	0	0	626903	6678347
	0	0	34.3584	664941	6656554
	31.1136	10.5446	0	730709	6641006
	0.797784	0	0	698159	6624826
	3.19114	0	0	676904	6652665
	7.18006	0	0	589073	6541121
	74.9917	0	0	578673	6576815
	0	0	1015.77	370281	6290562
	0	3.16339	0	628524	6523716
	0	18.9803	0	583275	6521543
	0.797784	0	0	629820	6523757
	209.817	34.7973	0	626983	6513440
	0	6.32678	0	661078	6547728
	11.9668	5.27232	0	612257	6575625
	15.9557	0	0	539362	6538884
	0	100.174	0	652748	6538341
	0.797784	0	0	629836	6527682
	75.7895	0	0	629373	6524496
	0.797784	0	0	628203	6554809
	2.39335	18.9803	0	388464	6264328
	11.169	0	0	589124	6552072
	18.349	0	34.3584	562180	6541598
	43.0804	0	0	599053	6512493
	5.58449	0	0	575961	6545726
	37.4959	15.8169	0	627279	6544622
	1.59557	0	0	464668	6535328
	102.914	0	0	534454	6564136
	9.57341	0	0	525119	6555231
	27.1247	0	0	493407	6619011
	0	11.5991	0	496450	6628132
	30.3158	0	0	558493	6687448
	0.797784	0	0	593803	6635331
	164.344	0	0	596337	6616205
	112.488	0	247.381	421673	6167925
	0	29.525	0	540167	6634785
	0.797784	0	0	444467	6376820
	0	137.08	0	572781	6852996
	15.1579	0	211.619	604658	6804606
	20.7424	0	0	385257	6635767
	292.787	0	0	389180	6584324
	145.197	0	0	455112	6542270
	207.424	0	0	369414	6576786
	46.2715	0	0	405649	6594062
	0.797784	0	0	345578	6607225
	0	25.3071	0	363635	6545275
	2.39335	5.27232	0	334346	6600201
	45.4737	0	0	373399	6549896
	15.9557	0	0	371825	6547922
	0	0	474.027	390873	6539345
	7.97784	0	0	340059	6634848
	10.3712	0	0	362561	6619596
	27.1247	0	0	355975	6637949
	60.6316	6.32678	0	372156	6673308
	0	49.5598	0	438185	6653239
	132.432	0	0	390725	6664069
	21.5402	0	0	393580	6660633
	39.0914	0	0	403471	6628080
	53.4515	0	0	398296	6626171
	138.814	43.233	0	438945	6581820
	0	17.9259	0	431173	6580356
	59.8338	54.8321	0	422494	6582715
	16.7535	0	0	448579	6566457
	3.19114	0	0	445633	6558895
	0	37.9607	0	384703	6272633
	79.7784	0	1533.15	359047	6305227
	20.7424	0	0	374607	6619856
	63.025	0	0	477059	6523351
	12.7645	9.49017	103.075	442636	6417124
	4.78671	0	0	395329	6643561
	23.9335	0	0	337053	6608790
	0	0	1012.8	782369	7268416
	0	0	910.225	357678	6303901
	0	0	289.55	390386	6177195
	35.1025	0	0	521943	6363385
	0	0	154.613	442840	6423170
	0	0	109.947	441923	6421252
	0	0	278.303	468826	6383579
	48.6648	0	0	433420	6387859
	0	0	2951.73	788153	7322955
	0	0	6637.48	811216	7287830
	65.4183	0	0	420938	6338011
	42.2826	0	0	366283	6253278
	263.269	0	0	419629	6331367
	0	0	423.239	444852	6357154
	290.393	3.16339	0	466111	6420322
	0	0	103.075	458290	6429277
	223.38	0	0	409510	6299983
	2.39335	36.9062	0	392168	6324627
	6.38227	0	0	398304	6320593
	22.338	0	0	404753	6325975
	4.78671	0	0	406992	6273472
	107.701	0	0	391225	6319628
	10.3712	0	0	395381	6302887
	0	0	144.305	421972	6334216
	15.9557	0	0	400879	6350319
	0	0	444.163	357560	6257331
	51.0582	0	0	372570	6255366
	39.8892	18.9803	1039.19	385255	6263168
	16.7535	0	54.9735	373643	6254887
	0	0	59.2534	373338	6255341
	4.78671	9.49017	0	372380	6253610
	0	0	123.69	374130	6254853
	315.125	12.6536	240.509	371659	6253750
	0	0	130.562	360849	6308837
	0	0	340.149	355905	6308143
	0	0	1436.15	360296	6309804
	0	0	372.45	353974	6307907
	0	0	1038.69	354880	6308754
	0	0	123.69	384158	6262044
	0	7.38124	0	386118	6255836
	0	0	93.8615	392487	6250119
	41.4848	0	0	388321	6248928
	4.78671	0	54.9735	385794	6268699
	0.797784	0	0	385403	6268751
	0	0	164.921	384878	6270924
	3.98892	0	123.69	384981	6268688
	71.0028	0	136.185	383632	6273135
	0	0	137.434	384886	6268341
	0	0	144.305	385142	6268676
	0.797784	0	0	386407	6267502
	0	0	219.894	382200	6271483
	0	147.625	0	386432	6274894
	59.036	0	789.53	380173	6281548
	0	2.10893	341.088	375052	6276632
	16.7535	0	0	382471	6309148
	0	0	154.613	374890	6281292
	14.3601	0	0	370814	6305483
	0	0	255.441	535245	7050248
	23.1357	0	0	371758	6306733
	0	16.8714	0	371424	6300636
	0.797784	0	0	376007	6300048
	0	0	597.837	376687	6258816
	0	0	3023.54	377133	6258088
	0	0	343.584	361665	6297764
	34.3047	40.0696	103.075	350722	6303996
	0	0	750.892	362499	6296347
	14.3601	0	851.471	380934	6256879
	0	0	158.049	378378	6254837
	0	0	463.839	381723	6257043
	144.399	0	100.733	384260	6258960
	71.0028	0	103.075	386246	6261885
	0.797784	0	181.85	386132	6259892
	0	0	144.305	378351	6257196
	108.499	0	0	388684	6259135
	0	0	68.7169	382708	6256027
	2.39335	0	0	385870	6257074
	0	0	137.434	386806	6258634
	37.4959	0	1110.1	384988	6259996
	0	0	76.6823	377179	6266543
	0	0	307.978	375626	6267442
	0	0	196.832	377746	6268124
	0	0	516.066	379954	6266118
	0	0	206.151	375723	6266765
	0	0	291.987	375382	6265981
	25.5291	0	0	379930	6262995
	0	0	883.332	375959	6261222
	3.19114	0	0	389367	6294494
	0	12.6536	0	365830	6292998
	19.9446	0	0	365695	6292510
	18.349	0	171.792	370580	6303871
	0	0	415.582	368558	6291925
	26.3269	0	115.82	378058	6327345
	0	0	837.038	377506	6257419
	0	0	544.742	358126	6291319
	0	0	615.456	356676	6291758
	23.1357	0	0	394234	6294099
	0	0	452.865	355988	6307822
	0.797784	0	0	385792	6261816
	117.274	0	954.546	376108	6333799
	0	0	434.699	359637	6300010
	154.77	0	0	364011	6303489
	0	7.38124	0	381674	6291353
	86.1607	5.27232	0	373117	6291058
	169.928	0	0	390413	6251233
	0.797784	0	0	392506	6249737
	83.7674	3.16339	0	373615	6252665
	0	0	750.892	378030	6276364
	0	0	51.5377	391932	6250559
	0	0	226.766	375718	6272466
	15.1579	0	0	355544	6299861
	39.8892	0	0	354390	6303835
	152.377	0	54.9735	372422	6304618
	0	0	46.309	375410	6321600
	0	0	357.268	360694	6301907
	51.856	0	95.6044	373015	6252223
	37.4959	0	0	361570	6303541
	0	0	341.088	354674	6309122
	7.97784	14.7625	0	360601	6304852
	128.443	0	0	493926	7028928
	0	0	507.886	356245	6311309
	0	61.1589	0	382518	6259778
	82.1718	59.0499	0	363484	6312614
	70.205	0	0	364751	6229695
	0	0	1015.77	382911	6262231
	0	36.9062	0	361240	6250111
	0	7.38124	0	370232	6230487
	0	20.0348	0	377179	6238576
	113.285	5.27232	0	367117	6246827
	0	36.9062	0	480793	6232193
	50.2604	0	0	560620	6613155
	90.9474	0	0	398968	6430760
	0	0	785.251	380648	6230673
	1.59557	0	0	381239	6294249
	0	0	85.8961	382618	6218339
	2.39335	0	0	390294	6220073
	0	55.8866	0	524039	6371381
	0	0	398.249	375280	6225229
	0	0	501.324	384800	6218805
	0	0	281.739	378296	6226623
	0	0	528.062	368539	6211213
	22.338	0	0	392886	6240859
	2.39335	5.27232	0	329912	6383194
	0	20.0348	0	381541	6213762
	0	0	120.255	372674	6206420
	0	0	274.868	372012	6214827
	0	23.1982	0	392983	6575148
	223.38	0	0	461711	7002397
	0	11.5991	0	281549	6514569
	12.7645	0	0	556563	6841067
	123.657	0	0	494416	6739133
	0	20.0348	0	555721	6463014
	0	0	1940.45	378830	6143831
	27.1247	28.4705	0	550598	7023339
	0	421.785	0	650855	6650830
	0	10.5446	0	711093	7239094
	0	0	431.314	410418	6147363
	0	0	663.997	440567	6142986
	0	0	512.88	441165	6161250
	0	238.309	0	309968	6444129
	0	0	41.2301	449894	6153081
	0	7.38124	0	629812	6590458
	19.1468	0	0	316443	6428217
	23.1357	0	0	467964	6372285
	0	0	59.2534	498044	6378918
	0	0	274.868	441383	6414168
	0	0	2751.19	490743	6404596
	0	59.0499	0	583957	6465610
	15.1579	0	0	427341	6331028
	34.3047	0	0	503023	6394739
	0.797784	0	0	506786	6369287
	59.8338	23.1982	0	427873	6328703
	0	0	515.377	405241	6145217
	54.2493	0	0	581839	6707842
	59.036	0	0	443060	6333114
	26.3269	0	0	455708	6151370
	0	36.9062	0	505677	6372869
	69.4072	0	0	468061	6359910
	0	43.233	0	452161	6311437
	0	0	653.547	436484	6156842
	0	0	44.5162	421642	6172766
	149.186	0	0	457191	6157354
	0	0	82.4603	446790	6140815
	0	0	597.822	443202	6146672
	0	0	144.305	405478	6145499
	315.923	0	2543.07	429717	6162116
	0	60.1044	947.674	428247	6165989
	70.205	0	66.3748	384142	6191739
	0	0	123.69	369113	6208118
	0	0	103.075	371004	6202874
	0	0	937.117	395466	6139756
	0	18.9803	0	426082	6212041
	0	6.32678	0	663778	6666115
	0	5.27232	0	356255	6436973
	0	6.32678	0	407914	6176285
	0	52.7232	0	599088	6727174
	0	0	1489.8	392813	6222621
	1.59557	0	0	451907	6168524
	0	4.21785	0	709863	6665896
	0	2.10893	0	451703	6433990
	0	4.21785	0	570231	6271006
	0	7.38124	0	431060	6232135
	0	3.16339	0	684034	6565834
	0	3.16339	0	784123	7203429
	0	9.49017	0	511924	6280302
	0	2.10893	0	760876	7095157
	0	3.16339	0	535124	6575916
	0	6.32678	0	399319	6203896
	0	13.708	0	503372	6742565
	0	14.7625	0	530665	6445169
	0	7.38124	0	443426	6419823
	0	2.10893	0	471567	6965329
	0	4.21785	0	545655	6493638
	0	7.38124	0	712799	6354321
	0	4.21785	0	288383	6477677
	0	2.10893	0	315621	6430406
	0	5.27232	0	504507	6340552
	0	4.21785	0	610339	6661372
	0	5.27232	0	447365	6535782
	0	5.27232	0	520000	6242153
	0	10.5446	0	599309	6798877
	0	4.21785	0	471715	6512523
	0	2.10893	0	514563	6471151
	0	6.32678	0	539284	6575114
	0	2.10893	0	493090	7021025
	0	12.6536	0	424863	6179378
	0	10.5446	0	603962	7023448
	0	2.10893	0	413296	6179446
	0	6.32678	0	420873	6227260
	0	8.43571	0	654555	6569129
	0	2.10893	0	546622	6864266
	0	2.10893	0	556358	6590056
	0	5.27232	0	390863	6632975
	0	5.27232	0	534279	6234055
	0	13.708	0	673825	6552346
	0	8.43571	0	459031	6206571
	0	11.5991	0	283188	6531366
	0	7.38124	0	357761	6404662
	0	7.38124	0	289953	6491129
	0	4.21785	0	724526	6387746
	0	25.3071	0	470734	6411040
	0	4.21785	0	420759	6650377
	0	7.38124	0	698239	6615500
	0	4.21785	0	506130	6229883
	0	2.10893	0	580051	6787891
	0	3.16339	0	680510	6667524
	0	7.38124	0	569789	6399935
	0	8.43571	0	383752	6232503
	0	4.21785	0	487353	6269493
	0	10.5446	0	547882	6397119
	0	3.16339	0	699588	6327406
	0	4.21785	0	560750	6600394
	0	10.5446	0	500109	6594708
	0	14.7625	0	432972	6147245
	0	1.05446	0	543930	6590076
	0	6.32678	0	605805	6590740
	0	2.10893	0	699636	7103565
	0	2.10893	0	397328	6474694
	0	2.10893	0	597754	6526645
	0	9.49017	0	437243	6482962
	0	11.5991	0	307564	6392738
	0	8.43571	0	603220	6396814
	0	6.32678	0	663125	7018103
	2.39335	0	0	408695	6176989
	0	2.10893	0	405891	6395418
	0	4.21785	0	576492	6921531
	0	5.27232	0	368276	6225694
	0	9.49017	0	355773	6302445
	0	3.16339	0	479493	6314159
	0	8.43571	0	597530	6561836
	0	8.43571	0	571947	6659708
	0	31.6339	0	592029	6469753
	0	4.21785	0	309062	6448096
	0	6.32678	0	601417	6507951
	0	2.10893	0	297855	6491691
	0	8.43571	0	604806	6909787
	0	4.21785	0	478289	6239575
	0	10.5446	0	337572	6361967
	0	4.21785	0	408335	6497076
	0	2.10893	0	395750	6139039
	0	7.38124	0	317249	6380228
	0	10.5446	0	455160	6462513
	0	3.16339	0	441440	6249746
	0	4.21785	0	331320	6369177
	0	4.21785	0	499292	6660818
	0	9.49017	0	383316	6415806
	0	3.16339	0	529347	6532844
	0	3.16339	0	529920	6555174
	0	8.43571	0	692589	6629944
	0	4.21785	0	289588	6485197
	0	2.10893	0	446975	6188666
	0	5.27232	0	554205	6553829
	0	3.16339	0	667921	6541491
	0	91.7383	0	322730	6498436
	0	5.27232	0	665970	6609361
	0	4.21785	0	787384	7119214
	0	4.21785	0	518137	6732101
	0	6.32678	0	386896	6248223
	0	3.16339	0	410297	6760723
	0	14.7625	0	709379	6675209
	0	3.16339	0	543041	6731425
	0	5.27232	0	700993	6342690
	0	9.49017	0	623026	6579760
	0	5.27232	0	415710	6153821
	0	5.27232	0	853141	7376337
	0	6.32678	0	335570	6428014
	0	8.43571	0	414382	6634053
	0	6.32678	0	470324	6536280
	0	8.43571	0	409413	6320556
	0	8.43571	0	761203	7112875
	0	9.49017	0	650738	6589526
	0.797784	0	0	531357	6590360
	0	69.5946	0	506246	6357656
	0	21.0893	0	573479	6577992
	0	14.7625	0	717897	6352214
	0	4.21785	0	375016	6466662
	0	13.708	0	536802	6721323
	0	3.16339	0	469812	6420504
	0	5.27232	0	616410	7270058
	0	3.16339	0	624322	6665525
	0	7.38124	0	412938	6386287
	0	5.27232	0	509228	6419322
	0	3.16339	0	504882	6556757
	0	14.7625	0	635217	6616038
	0	6.32678	0	588508	6263769
	0	5.27232	0	849177	7383031
	0	3.16339	0	415473	6205854
	0	22.1437	0	672911	6611213
	0	18.9803	0	384487	7038211
	0	5.27232	0	683982	6678928
	0	5.27232	0	518244	6990042
	0	4.21785	0	489681	6268284
	0	2.10893	0	468632	6981241
	0	2.10893	0	447974	6167077
	0	6.32678	0	416888	6210155
	0	7.38124	0	579717	6799481
	0	4.21785	0	519686	7046176
	0	3.16339	0	610751	6515473
	0	4.21785	0	428438	6430559
	0	5.27232	0	404752	6162825
	0	4.21785	0	776220	7166327
	0	6.32678	0	585782	6418984
	0	5.27232	0	691060	6643311
	23.1357	0	0	574491	6283866
	0	2.10893	0	387329	6209036
	0	3.16339	0	693177	6367569
	0	3.16339	0	486819	6265440
	0	4.21785	0	339231	6326910
	0	6.32678	0	438022	6362448
	0	3.16339	0	549349	6999973
	0	8.43571	0	470640	6614031
	0	4.21785	0	439549	6206133
	0	6.32678	0	356824	6230291
	0	2.10893	0	503453	6537971
	0	7.38124	0	419918	6325116
	0	3.16339	0	364039	6241840
	0	2.10893	0	420672	6497745
	0	27.416	0	545552	6439840
	0	11.5991	0	710438	6353187
	0	4.21785	0	498878	6281154
	0	5.27232	0	600191	7060648
	0	5.27232	0	542069	6231448
	0	6.32678	0	621146	6552923
	0	8.43571	0	394980	6504351
	0	5.27232	0	456649	6228213
	0	6.32678	0	626539	6617312
	0	5.27232	0	527222	6288394
	0.797784	0	0	444702	6442604
	0	4.21785	0	571522	6266761
	0	5.27232	0	569161	6679747
	0	6.32678	0	676870	7021594
	0	11.5991	0	684128	6687817
	0	3.16339	0	504977	6236223
	0	4.21785	0	372163	6197360
	0	3.16339	0	297065	6438647
	0	5.27232	0	674080	6565330
	0	10.5446	0	711769	6626023
	0	3.16339	0	396713	6139715
	0	5.27232	0	386568	6216190
	0	4.21785	0	493172	6611887
	0	6.32678	0	400856	6233375
	0	23.1982	0	554319	6562274
	0	4.21785	0	361966	6356395
	0	6.32678	0	653100	6714440
	0	41.1241	0	729838	7148234
	0	7.38124	0	526583	6587488
	0	4.21785	0	428003	6634744
	0	4.21785	0	347957	6371466
	0	5.27232	0	674405	6583782
	0	4.21785	0	368991	6409065
	0	2.10893	0	395547	6212709
	0	4.21785	0	362285	6358302
	0	2.10893	0	430573	6165297
	0	3.16339	0	547243	6231538
	0	4.21785	0	628912	6553060
	0	5.27232	0	462167	6610303
	0	5.27232	0	489638	6295738
	0	11.5991	0	337978	6357974
	0	9.49017	0	633968	6718765
	0	4.21785	0	387562	6215792
	0	8.43571	0	669526	6554921
	0	5.27232	0	509358	6590389
	0	8.43571	0	583656	6532331
	0	5.27232	0	379813	6357323
	0	2.10893	0	417147	6219258
	0	5.27232	0	542828	6713521
	0	4.21785	0	293934	6471797
	0	3.16339	0	381648	6467822
	0	8.43571	0	451071	6783834
	0	4.21785	0	801248	7159313
	0	5.27232	0	675746	6558785
	0	93.8472	0	399053	6193094
	0	13.708	0	569753	6515379
	0	7.38124	0	573408	6807430
	0	5.27232	0	288967	6522370
	0	10.5446	0	299569	6437365
	0	4.21785	0	442000	6415687
	0	2.10893	0	297365	6437648
	0	3.16339	0	474014	6334590
	0	6.32678	0	467242	6377469
	0	4.21785	0	351950	6307058
	0	4.21785	0	428903	6284193
	0	4.21785	0	422442	6481734
	0	3.16339	0	622354	6987785
	0	6.32678	0	504473	6329555
	0	2.10893	0	355023	6377003
	0	35.8518	0	353512	6322698
	0	2.10893	0	383927	6195304
	0	15.8169	0	613401	6623975
	0	5.27232	0	546722	6494718
	0	4.21785	0	438886	6510835
	0	12.6536	0	424034	6146661
	0	4.21785	0	437638	6215893
	0	4.21785	0	463488	6488412
	0	12.6536	0	395217	6618863
	0	8.43571	0	603612	6540297
	0	2.10893	0	375291	6204010
	0	3.16339	0	435522	6309954
	0	4.21785	0	487023	6986153
	0	8.43571	0	412018	6162219
	0	15.8169	0	426164	6231907
	0	8.43571	0	644004	6703887
	4.78671	0	0	631407	6937756
	0	4.21785	0	483788	6290958
	0	11.5991	0	510795	6724842
	0	10.5446	0	706650	6639042
	0	4.21785	0	507416	6256256
	0	5.27232	0	603549	6805148
	0	7.38124	0	279942	6524989
	0	3.16339	0	604476	6547842
	0	20.0348	0	312688	6450571
	0	9.49017	0	311845	6474798
	0	5.27232	0	625063	7006520
	0	6.32678	0	583377	6545745
	0	4.21785	0	364560	6407223
	0	9.49017	0	599564	6570870
	0	7.38124	0	542224	6243384
	0	5.27232	0	315336	6423518
	0	5.27232	0	298513	6432222
	0	7.38124	0	615802	6976232
	0	5.27232	0	747562	7075496
	0	8.43571	0	299086	6430387
	0	5.27232	0	494698	6614351
	0	5.27232	0	401596	6403328
	0	6.32678	0	520340	6362142
	0	2.10893	0	443069	6779936
	0	4.21785	0	409502	6465159
	0	4.21785	0	501991	6537930
	0	4.21785	0	620468	6945923
	0	5.27232	0	574575	7351714
	2.39335	0	0	778344	7178937
	0	2.10893	0	584919	6847803
	0	5.27232	0	587442	6848111
	0	5.27232	0	574582	6868399
	0	3.16339	0	513839	6670399
	0	4.21785	0	383833	6182217
	0	4.21785	0	634878	7203005
	0	4.21785	0	388121	6241064
	0	5.27232	0	600420	6384134
	0	4.21785	0	486141	6419500
	0	3.16339	0	370837	6210160
	0	5.27232	0	504249	7054353
	0	3.16339	0	592988	6994887
	0	4.21785	0	422806	6355058
	0	3.16339	0	438773	6742174
	0	4.21785	0	366042	6228120
	0	4.21785	0	408490	6393897
	0	5.27232	0	641107	6553719
	0	7.38124	0	360030	6298632
	0	6.32678	0	391920	6598048
	0	4.21785	0	543141	6267714
	0	4.21785	0	557131	6594242
	0	6.32678	0	697169	6373402
	0	3.16339	0	672108	6577841
	0	6.32678	0	742250	7090010
	0	2.10893	0	330357	6522869
	0	7.38124	0	407138	6487428
	0	7.38124	0	479771	6302392
	0	4.21785	0	609349	6586070
	0	2.10893	0	435436	6504656
	0	5.27232	0	364408	6368880
	0	6.32678	0	487356	6701097
	0	3.16339	0	572822	6605209
	0	7.38124	0	717666	7245858
	0	2.10893	0	326987	6429280
	0	7.38124	0	632336	6955588
	0	8.43571	0	594693	6826287
	0	5.27232	0	719429	6628029
	0	10.5446	0	713221	6598050
	0	23.1982	0	551331	6543136
	0	4.21785	0	497988	6544060
	0	10.5446	0	568421	6301320
	0	4.21785	0	356376	6388445
	0	2.10893	0	595339	7008798
	0	4.21785	0	688959	7040125
	0	1.05446	0	468034	6565118
	0	18.9803	0	597067	6810089
	0	12.6536	0	353429	6315118
	0	10.5446	0	639121	7003172
	0	8.43571	0	451128	7036959
	0	5.27232	0	756055	7104868
	0	13.708	0	454248	6479646
	0.797784	0	0	499585	6569451
	0	18.9803	0	395590	6207484
	0.797784	0	0	330767	6469094
	0	3.16339	0	362716	6450655
	0	5.27232	0	452309	6307632
	0	10.5446	0	359383	6406508
	0	7.38124	49.7948	542089	6362399
	0	3.16339	0	742646	7132839
	0	4.21785	0	372366	6401265
	0	5.27232	0	691566	6641633
	0	3.16339	0	468139	6937192
	0	5.27232	0	277907	6534490
	0	10.5446	0	607544	6720147
	0	20.0348	0	420434	6205826
	0	4.21785	0	355176	6380834
	0	5.27232	0	572167	7186513
	0	5.27232	0	517677	7049490
	0	9.49017	0	660360	6714657
	0	4.21785	0	605206	6650395
	0	9.49017	0	377046	7024410
	0	6.32678	0	356606	6633355
	0	4.21785	0	718181	6637450
	0	11.5991	0	522335	6235674
	0	3.16339	0	414816	6306125
	0	6.32678	0	496470	6492592
	0	10.5446	0	482386	6215610
	0	103.337	0	709665	6392327
	0	6.32678	0	643738	6703452
	0	3.16339	0	567603	6595493
	0	4.21785	0	499078	6530376
	0	8.43571	0	475851	7043657
	0	2.10893	0	390602	6248057
	0	3.16339	0	531409	6591985
	0	3.16339	0	565078	6498455
	0	3.16339	0	566510	6731419
	0	7.38124	0	783382	7125794
	0	5.27232	0	608812	6727090
	0	9.49017	0	543399	6215608
	0	7.38124	0	297948	6496859
	0	4.21785	0	487926	6547377
	0	10.5446	0	587409	6254701
	0	5.27232	0	702875	6670796
	0	2.10893	0	643053	6566948
	0	7.38124	0	584527	6670222
	0	7.38124	0	458155	6361046
	0	4.21785	0	503375	6740737
	0	7.38124	0	412904	7022175
	0	4.21785	0	427244	6247316
	0	3.16339	0	346725	6495093
	0	5.27232	0	821986	7313019
	0	2.10893	0	520610	6225294
	0	11.5991	0	286218	6509931
	0	8.43571	0	386926	6286760
	0	26.3616	0	304831	6438430
	0	3.16339	0	356738	6324856
	0	6.32678	0	406135	6288985
	0.797784	0	0	462246	6335774
	0	6.32678	0	355838	6318948
	0	10.5446	0	330677	6411058
	0	8.43571	0	580942	6365459
	0	28.4705	0	291044	6452276
	0	46.3964	0	369274	6313565
	0	4.21785	0	512333	6360853
	0	3.16339	0	568085	6670318
	0	10.5446	0	585934	6453590
	0	6.32678	0	551816	6226320
	0	4.21785	0	374895	6248184
	0	17.9259	0	528270	6591817
	0	1.05446	0	396019	6329402
	0	5.27232	0	416786	6207389
	0	11.5991	0	514819	6530397
	0	3.16339	0	598015	6583798
	0	5.27232	0	460361	6482058
	0	4.21785	0	372674	6432478
	0	6.32678	0	497745	6455734
	0	5.27232	0	563219	6377984
	0	6.32678	0	481878	6350838
	0	18.9803	0	722622	6388872
	0	5.27232	0	327151	6374224
	0	6.32678	0	543675	6713946
	0	11.5991	0	666793	6551170
	0	2.10893	0	387527	6249073
	0	5.27232	0	683720	6597405
	0	3.16339	0	439045	6169294
	0	12.6536	0	381106	6268800
	0	8.43571	0	549252	6237165
	0	10.5446	0	504926	6303157
	0	5.27232	0	507743	6955805
	0	5.27232	0	621584	6668461
	0	23.1982	0	440680	6517419
	0	5.27232	0	412288	6486747
	0	18.9803	0	286567	6520418
	0	5.27232	0	436950	6144089
	0	4.21785	0	650028	6701404
	0	7.38124	0	508337	6298395
	0	8.43571	0	523129	6716171
	0	10.5446	0	511358	6523309
	0	7.38124	0	307948	6457580
	0	5.27232	0	444278	6170727
	0	1.05446	0	722315	6647348
	0	3.16339	0	567363	6259412
	0	3.16339	0	585435	6602134
	0	6.32678	0	337831	6431151
	0	9.49017	0	617727	6537595
	0	0	54.9735	380564	6195708
	0	17.9259	0	322729	6385982
	0	7.38124	0	540017	6524535
	0	13.708	0	706310	6370780
	0	7.38124	0	606305	6300556
	0	4.21785	0	421752	6471516
	0	6.32678	0	376098	6245741
	0	15.8169	0	600179	6638038
	0	5.27232	0	510913	6497770
	0	6.32678	0	508304	6403504
	0	14.7625	0	480259	6357257
	0	2.10893	0	737336	7063657
	0	5.27232	0	609682	6755098
	0	8.43571	0	713137	6650726
	0	3.16339	0	505443	6236886
	0	9.49017	0	683383	7016557
	0	6.32678	0	443993	6363576
	0	5.27232	0	588374	6730704
	0	9.49017	0	464823	6292029
	0	7.38124	0	453769	6155490
	0	6.32678	0	601847	7158959
	0	5.27232	0	590193	6477617
	0.797784	0	0	372687	6581504
	0	8.43571	0	471929	6342911
	0	8.43571	0	506718	6614312
	0	13.708	0	288521	6480332
	0	150.788	0	560649	6536824
	0	12.6536	0	484621	6624988
	0	9.49017	0	336341	6625932
	0	17.9259	0	525423	6575072
	0	7.38124	0	322461	6527533
	0	8.43571	0	341891	6422426
	0	13.708	0	432022	6157714
	0	5.27232	0	612980	6606006
	0	9.49017	0	531410	6237626
	0	4.21785	0	418454	6212688
	0	2.10893	0	676225	6604991
	0	3.16339	0	616823	6904025
	0	10.5446	0	693057	6616666
	0	6.32678	0	458764	7024810
	0	5.27232	0	513297	6247609
	0	10.5446	0	433951	6170903
	0	6.32678	0	564915	6273833
	0	9.49017	0	801789	7269149
	0.797784	0	0	604620	6455032
	0	5.27232	0	471887	6395950
	0	3.16339	0	508303	6659611
	0	14.7625	0	422880	6441404
	0	28.4705	0	742832	7089498
	0	6.32678	0	405715	6386103
	0	14.7625	0	373576	6152485
	0	4.21785	0	726245	6411344
	0	8.43571	0	389833	6175278
	0	4.21785	0	442843	6274645
	0	22.1437	0	431396	6219121
	0	22.1437	0	520989	6619458
	0	10.5446	0	356749	6496750
	0	6.32678	0	478575	6982610
	0	8.43571	0	520699	6459591
	0	6.32678	0	490754	6368206
	0	5.27232	0	431772	6220792
	0	10.5446	0	404369	6248988
	0	5.27232	0	567205	6859172
	0	22.1437	0	427712	6270560
	0	11.5991	0	485111	6410737
	0	2.10893	0	392099	6245471
	0	6.32678	0	469866	6216142
	0	9.49017	0	389572	6264917
	0	98.0651	0	440055	6360047
	0	5.27232	0	402042	6607460
	0	9.49017	0	704385	6408145
	0	5.27232	0	542364	6719114
	0	4.21785	0	612385	6522677
	0	86.466	0	403499	6602264
	0	4.21785	0	488513	6397113
	0	5.27232	0	588441	6266812
	0	26.3616	0	345995	6410817
	0	5.27232	0	318312	6425339
	0	14.7625	0	611509	7014983
	0	3.16339	0	562921	6346969
	0	26.3616	0	711871	6657126
	1.59557	0	0	498687	6330301
	0	6.32678	0	464069	6378081
	0	5.27232	0	591589	6358848
	3.19114	0	0	315310	6365232
	0	8.43571	0	575001	6450272
	0	7.38124	0	387431	6483956
	0	10.5446	0	389505	6671053
	0	3.16339	0	723465	7100627
	0	9.49017	0	485984	6298408
	0	13.708	0	482421	6631630
	0	16.8714	0	398558	6192526
	0	10.5446	0	474728	7000815
	0	32.6884	0	452196	6469633
	0	5.27232	0	429472	6639220
	0	15.8169	0	557715	6978879
	0	9.49017	0	493868	6286314
	0	5.27232	0	442213	7014611
	0	7.38124	0	345591	6332477
	0	6.32678	0	404676	6424804
	0	8.43571	0	377982	6476123
	0	2.10893	0	694201	6614599
	0	7.38124	0	440687	7049308
	0	3.16339	0	427582	6347598
	0	7.38124	0	654612	7225396
	0	8.43571	0	646058	6614858
	1.59557	0	0	458185	6313327
	0	4.21785	0	601359	7159504
	0	9.49017	0	477512	6958964
	0	5.27232	0	583105	6711694
	0	2.10893	0	760553	7197036
	0	6.32678	0	652947	6664013
	0	22.1437	0	402665	6192380
	0	4.21785	0	780467	7168673
	0	7.38124	0	409356	6411000
	0	4.21785	0	336258	6562860
	0	4.21785	0	597923	6292594
	0	5.27232	0	582719	6793990
	0	5.27232	0	506760	6224240
	0	10.5446	0	614016	6613257
	0	7.38124	0	398042	6610443
	0	7.38124	0	646871	6613806
	0	4.21785	0	416372	6180959
	0	11.5991	0	472237	6275431
	0	7.38124	0	424057	6254024
	0	1.05446	0	539493	6393629
	0	6.32678	0	331887	6411894
	1.59557	0	0	526934	6310215
	0	12.6536	0	662356	6545060
	0	5.27232	0	387351	6267608
	0	11.5991	0	591856	6725427
	0	4.21785	0	545972	6284578
	0	5.27232	0	515396	6246837
	1.59557	0	59.5031	588322	7037470
	0	10.5446	0	353286	6334385
	0	7.38124	0	620075	6617626
	0	11.5991	0	440064	6267601
	0	15.8169	0	625877	6843365
	0	3.16339	0	622096	6939085
	0	14.7625	0	566005	6988148
	0	6.32678	0	434550	6200461
	0	7.38124	0	493341	6548246
	0	6.32678	0	544463	6516012
	0	24.2527	0	507386	6480903
	0	5.27232	0	311177	6416115
	0	29.525	0	396253	6153878
	0	3.16339	0	381869	6418948
	0	4.21785	0	445136	6143583
	0	4.21785	0	335645	6440120
	0	21.0893	0	437289	6216847
	0	4.21785	0	522418	6720795
	0	8.43571	0	428545	6435400
	0	7.38124	0	540951	6743358
	0.797784	8.43571	0	575053	6323945
	3.98892	0	0	408863	6586427
	0	25.3071	0	504028	6326054
	0	7.38124	0	433701	6148460
	0	5.27232	0	531602	6640432
	0	4.21785	0	639211	6548921
	0	3.16339	0	320036	6437513
	0	9.49017	0	394144	6497867
	0	1.05446	0	320440	6383708
	0	5.27232	0	424594	6184682
	0	7.38124	0	532714	6317835
	0	3.16339	0	367455	6617483
	0	3.16339	0	520509	6604873
	0	30.5794	0	360169	6317116
	0	3.16339	0	442549	6178892
	0	4.21785	0	578725	6787820
	0	5.27232	0	705606	7028574
	0	3.16339	0	395651	6204425
	0	4.21785	0	384495	6468761
	0	2.10893	0	767127	7185029
	0	21.0893	0	351699	6442448
	0	14.7625	0	448944	6354550
	0	16.8714	0	548824	6595785
	0	5.27232	0	565932	6649015
	0	7.38124	0	368851	6439983
	0	6.32678	0	428537	6216649
	0	10.5446	0	433463	6332214
	0	9.49017	0	703943	6631469
	0	4.21785	0	574032	6728088
	0	6.32678	0	384344	6374569
	0	7.38124	0	636893	6676787
	0	15.8169	0	807880	7155627
	1.59557	4.21785	0	533505	6563745
	0	129.699	0	703734	6344135
	0	4.21785	0	395189	6380238
	0	4.21785	0	418948	6265007
	0	10.5446	0	709540	6613526
	0	6.32678	0	293972	6463209
	0	34.7973	0	499301	6734887
	0	26.3616	0	452319	6228397
	0	6.32678	0	412445	6491787
	0	12.6536	0	699138	6655396
	0	7.38124	0	444057	6458862
	0	10.5446	0	860833	7331440
	0	3.16339	0	515121	6699036
	0	16.8714	0	583162	6295595
	0	13.708	0	448123	6300583
	0	3.16339	0	496084	6284744
	0	22.1437	0	297818	6439339
	0.797784	0	0	627293	7006716
	0	9.49017	0	343576	6572112
	3.98892	20.0348	0	349177	6578494
	0	34.7973	0	457961	6933229
	0	14.7625	0	475419	6209945
	0	3.16339	0	600606	6484677
	0	5.27232	0	455962	6386106
	0	9.49017	0	581844	6550765
	0	2.10893	0	341362	6407146
	0	5.27232	0	400136	6167208
	0	18.9803	0	307888	6393737
	0	7.38124	0	307523	6392734
	0	14.7625	0	659186	6639427
	0	9.49017	0	587907	6731063
	0	24.2527	0	485105	6419561
	0	0	93.8615	376807	6425367
	0.797784	33.7428	0	375992	6201316
	0	11.5991	0	573890	6454147
	0	9.49017	0	326858	6390247
	0	11.5991	0	552734	6475097
	0	5.27232	0	511153	6522326
	0	4.21785	0	290321	6448753
	0	2.10893	0	524486	6387176
	0	2.10893	0	422007	6356480
	0	5.27232	0	797186	7179351
	0	2.10893	0	314333	6431083
	0	13.708	0	702063	6319785
	0	9.49017	0	704176	6403821
	0	18.9803	0	508937	6241309
	0	3.16339	0	392786	6222992
	0	6.32678	0	357916	6370105
	0	62.2133	0	513454	6754985
	0	66.4312	0	450735	6506697
	0	4.21785	0	473390	6246397
	0	6.32678	0	492936	6721645
	0	5.27232	0	350781	6441296
	0	8.43571	0	366530	6368826
	0	21.0893	0	499972	6342137
	0	29.525	0	693925	6348372
	0	37.9607	0	436203	6437076
	0	9.49017	0	469217	6974827
	6.38227	0	0	299101	6432439
	0	4.21785	0	700054	6332043
	0	8.43571	0	498256	6570037
	0	5.27232	0	381328	6390239
	0	6.32678	0	356538	6627982
	0	3.16339	0	356450	6404736
	37.4959	0	0	412525	6190394
	0	10.5446	0	454061	6603520
	0	6.32678	0	397946	6233085
	0	2.10893	0	368323	6429076
	0	3.16339	0	546103	6842991
	0	6.32678	0	318852	6496410
	0	9.49017	0	584835	6636077
	0	7.38124	0	738971	7083337
	0	5.27232	0	739536	7103940
	0	11.5991	0	605123	6643547
	0	6.32678	0	354204	6384055
	0	5.27232	0	394674	6370349
	0	4.21785	0	529051	6702993
	0	8.43571	0	635437	6659406
	0	6.32678	0	555392	6221584
	0	12.6536	0	671362	6601723
	0	12.6536	0	670731	6601719
	0	23.1982	0	668797	6600337
	0	11.5991	0	497022	6734390
	0	4.21785	0	351996	6375007
	0	9.49017	0	373756	6389753
	0	11.5991	0	400859	6416262
	0	27.416	0	670287	6664196
	0	7.38124	0	557135	6574011
	0	66.4312	0	450090	6189982
	0	6.32678	0	703323	6573756
	0	9.49017	0	623746	6667536
	0	10.5446	0	384624	6233161
	3.98892	0	0	484344	6245042
	0	9.49017	0	456872	6210266
	0	12.6536	0	412665	6667355
	0	0	135.436	439857	6205256
	0	11.5991	0	603497	6628699
	1.59557	0	0	711348	6632098
	0	1.05446	0	546434	6269840
	0	2.10893	0	400041	6418074
	0	5.27232	0	381812	6458587
	12.7645	0	0	460646	6323345
	0	4.21785	0	538444	6575121
	0	22.1437	0	535879	6591655
	0	6.32678	0	320011	6372777
	0	7.38124	0	567944	6380292
	0	6.32678	0	340753	6342349
	0	6.32678	0	655213	6717430
	0	27.416	0	640585	6534815
	0	9.49017	0	421343	6208805
	0	4.21785	0	354277	6224454
	0	12.6536	0	477113	6210358
	0	9.49017	0	501054	6398223
	0	6.32678	0	380062	6187824
	0	9.49017	0	709659	6665866
	0	10.5446	0	735168	6370831
	0	2.10893	0	455296	6216100
	0	2.10893	0	650282	6608319
	0	1.05446	0	397442	6637552
	0	12.6536	0	460476	6583869
	0	18.9803	0	641461	6541818
	0	4.21785	0	327509	6379608
	0	4.21785	0	386952	6458594
	0	2.10893	0	773823	7173958
	0	5.27232	0	465261	6389700
	0	5.27232	0	383050	6421234
	8.77563	0	0	518729	7048558
	0	3.16339	0	499038	6608171
	0	3.16339	0	367673	6252906
	0	63.2678	0	495723	6335548
	0	2.10893	0	347300	6461045
	0	3.16339	0	571329	6274231
	0	6.32678	0	522901	6477729
	0.797784	0	0	427629	6483471
	3.19114	0	0	671615	6652793
	0	1147.26	0	414350	6180793
	0	9.49017	0	364667	6396629
	0	2.10893	0	609430	6924674
	0	2.10893	0	470804	6776933
	0	5.27232	0	552336	6661043
	0	4.21785	0	313799	6418215
	0	9.49017	0	483529	6359997
	4.78671	0	0	329834	6487879
	0	18.9803	0	431966	6253060
	0	3.16339	0	434729	6163682
	0	2.10893	0	561237	6790959
	0	3.16339	0	448020	6384039
	0	2.10893	0	373315	6206041
	1.59557	0	0	406961	6226123
	6.38227	0	0	595148	6702701
	0	3.16339	0	686168	6631224
	27.1247	0	0	505657	6568950
	3.98892	0	0	449133	6316562
	0	6.32678	0	441236	6203770
	0	4.21785	0	329006	6446493
	0	3.16339	0	544842	6458274
	0	11.5991	0	646720	6528300
	1.59557	0	0	429347	6284639
	0	5.27232	0	418510	6466677
	0	4.21785	0	360612	6376430
	0	9.49017	0	355705	6377335
	0	17.9259	0	452563	6294903
	0	4.21785	0	564114	6853599
	0	2.10893	0	459389	7020431
	0	9.49017	0	523932	6491244
	0	20.0348	0	601321	6461682
	0	6.32678	0	439787	6168433
	0	11.5991	0	674617	6612546
	0	11.5991	0	333981	6430617
	0	11.5991	0	724645	6386614
	0	9.49017	0	462550	6638913
	0	8.43571	0	799417	7255554
	0	125.481	0	422696	6477670
	0	13.708	0	624135	6663138
	0	6.32678	0	705231	6600066
	0	140.244	0	425171	6285269
	0	54.8321	0	511922	6764204
	0	2.10893	0	582464	6471829
	0	6.32678	0	513557	6409576
	0	6.32678	0	356568	6402099
	0	5.27232	0	374375	6314858
	0	11.5991	0	416121	6657505
	0	6.32678	0	463352	6361875
	0	6.32678	0	322820	6527180
	0	17.9259	0	614469	6572358
	0	6.32678	0	592322	6769130
	0	15.8169	0	345980	6361395
	0	10.5446	0	440309	6249274
	0	11.5991	0	526033	6271599
	0	7.38124	0	434928	6221067
	0	4.21785	0	593095	6288858
	0	3.16339	0	637732	6660907
	0	1.05446	0	399972	6446615
	0	8.43571	0	556283	6268092
	0	7.38124	0	395737	6380689
	0	7.38124	0	307988	6393518
	0	7.38124	0	522441	7045368
	0	13.708	0	472015	6426481
	0	10.5446	0	370018	6377877
	0	5.27232	0	592789	6358054
	0	25.3071	0	418269	6363720
	0	69.5946	0	449295	6180499
	0	6.32678	0	332282	6377096
	0	14.7625	0	437588	7017625
	0	10.5446	0	407190	6395369
	43.0804	0	0	483820	6447881
	0	8.43571	0	584125	6575980
	0	3.16339	0	315982	6365669
	0	20.0348	0	558663	6381387
	0	2.10893	0	663068	6999379
	0	14.7625	0	542306	6441808
	3.19114	0	0	555496	6376899
	0	4.21785	0	458027	6299793
	0	40.0696	0	415501	6200350
	0	8.43571	0	625821	6676164
	0	12.6536	0	327202	6388015
	0	10.5446	0	748216	7074616
	0	4.21785	0	564115	7003573
	0	3.16339	0	627692	6936196
	0	4.21785	0	525337	6334196
	0	5.27232	0	504532	6520799
	0	4.21785	0	625910	6571296
	0	3.16339	0	560318	6404786
	0	9.49017	0	548236	6661102
	0	3.16339	0	567012	6281856
	0	59.0499	0	430453	6160859
	0	5.27232	0	698887	7245684
	0	9.49017	0	475821	6217901
	0	14.7625	0	659466	6559358
	0	24.2527	0	475205	6344284
	0	6.32678	0	344805	6414575
	0	6.32678	0	417937	6343925
	0	12.6536	0	375742	6190301
	0	5.27232	0	581852	6528575
	0	66.4312	0	492611	6608961
	0	4.21785	0	577163	6350072
	0	8.43571	0	582281	6644033
	0	3.16339	0	493395	6395834
	0	42.1785	0	660494	6611260
	0	32.6884	0	538727	6264352
	0	5.27232	0	397709	6660331
	0	13.708	0	502844	6636306
	0	8.43571	0	766913	7197206
	0	5.27232	0	505487	6236582
	0	8.43571	0	397103	6604759
	0	8.43571	0	349244	6516371
	0	7.38124	0	361081	6435786
	0	21.0893	0	392236	6556182
	0	20.0348	0	708698	6645249
	0.797784	0	0	426687	6278409
	0	5.27232	0	475650	6392562
	0	6.32678	0	671032	6611401
	0	3.16339	0	413714	6603316
	0	7.38124	0	553398	6562160
	0	6.32678	0	710210	6642558
	0	3.16339	0	441691	6418623
	0	4.21785	0	469733	6596333
	0	8.43571	0	569825	6446102
	0	4.21785	0	458893	6632372
	15.1579	0	0	451589	7040659
	0	17.9259	0	478839	6445377
	4.78671	0	0	358678	6326978
	0	9.49017	0	338762	6406455
	0	32.6884	0	421266	6239789
	0	6.32678	0	390991	6203076
	0	6.32678	0	330266	6433325
	0	5.27232	0	471568	6238761
	0	9.49017	0	541508	6263000
	0	3.16339	0	624925	6919348
	0	21.0893	0	350727	6421066
	0	3.16339	0	592606	6547621
	0	8.43571	0	469763	6593169
	0	11.5991	0	679363	6659698
	0	3.16339	0	543347	6215461
	0	34.7973	0	703008	6404167
	0	21.0893	0	394998	6180733
	0	6.32678	0	542397	6242177
	0	4.21785	0	618310	6579681
	0	10.5446	0	536627	6637124
	0	7.38124	0	545378	6233738
	0	10.5446	0	459041	6336736
	0	10.5446	0	601428	6590808
	0	5.27232	0	526153	6442705
	0	5.27232	0	310801	6426558
	0	15.8169	0	456134	6480576
	0	5.27232	0	428520	6482844
	0	32.6884	0	803454	7155053
	0	6.32678	0	381385	6317265
	0	6.32678	0	581260	6505158
	0	11.5991	0	676534	7021040
	0	8.43571	0	637745	7247682
	0	1.05446	0	394616	6215384
	0	14.7625	0	559910	6245940
	109.296	0	0	314534	6506729
	0	3.16339	0	311752	6498227
	0	9.49017	0	673130	6666792
	0	1.05446	0	340847	6498495
	0	3.16339	0	508262	6593078
	0	20.0348	0	833091	7314216
	0	4.21785	0	620521	6601431
	0	32.6884	0	401927	6181639
	0	4.21785	0	579982	6341621
	0	3.16339	0	450310	6300426
	0	5.27232	0	445730	6163620
	0	2.10893	0	417178	6392746
	0	7.38124	0	310648	6456072
	0	23.1982	0	555638	6734284
	0	4.21785	0	383419	6235703
	0	7.38124	0	315775	6371771
	0	10.5446	0	631278	6929064
	0	16.8714	0	305739	6479703
	0	2.10893	0	426629	6342040
	0	5.27232	0	381227	6390086
	0	15.8169	0	496380	6440970
	0	2.10893	0	312679	6437173
	0	18.9803	0	665627	6550206
	0	6.32678	0	593125	6490299
	0	3.16339	0	766873	7306095
	0	2.10893	0	436971	6367664
	0	6.32678	0	302254	6516265
	0	7.38124	0	361875	6384261
	0	5.27232	0	483226	6702474
	0	5.27232	0	656028	7426473
	0	30.5794	0	508706	6729159
	0	3.16339	0	610549	6667933
	0	6.32678	0	597676	6797462
	0	5.27232	0	434654	6200040
	0	59.0499	0	438283	6139952
	0	6.32678	0	332972	6541899
	0.797784	0	0	558181	6846623
	0	6.32678	0	395764	6204112
	0	2.10893	0	601484	6945023
	0	15.8169	0	296573	6449054
	0	7.38124	0	319353	6378789
	0	3.16339	0	353970	6433219
	0	8.43571	0	365743	6425516
	0	4.21785	0	403744	6391801
	0	17.9259	0	394604	6592809
	0	8.43571	0	393457	6601988
	0	7.38124	0	439791	6205432
	0	14.7625	0	489425	6998224
	0	8.43571	0	514506	6594162
	0	6.32678	0	642104	6714643
	0	7.38124	0	394307	6206521
	0	4.21785	0	381174	6428900
	0	4.21785	0	386918	6349838
	0	5.27232	0	327670	6465794
	0	3.16339	0	441136	6287916
	0	4.21785	0	299952	6487238
	0	11.5991	0	858601	7556494
	0	3.16339	0	471988	6964998
	0	13.708	0	386801	6391321
	0	6.32678	0	361424	6368065
	0	8.43571	0	529414	6568221
	0	5.27232	0	458260	6389361
	0	4.21785	0	412765	6186505
	1.59557	8.43571	0	526478	6374503
	0.797784	0	0	404066	6422698
	0	15.8169	0	768897	7112919
	0	3.16339	0	483200	6444755
	1.59557	0	0	443577	6419964
	0	8.43571	0	630216	7242057
	0	8.43571	0	631666	6721355
	0	12.6536	0	516099	6331460
	0	7.38124	0	422523	6171377
	0	4.21785	0	515957	6872598
	0	5.27232	0	824764	7355256
	3.19114	0	0	522195	6363617
	0	2.10893	0	403954	6160642
	0	8.43571	0	644813	6654921
	0	12.6536	0	389292	6154750
	0	2.10893	0	565312	6247135
	0	6.32678	0	449282	6631166
	0	6.32678	0	724867	6393868
	0	4.21785	0	527199	6334488
	0	12.6536	0	346276	6384900
	0	4.21785	0	444539	6166342
	0	6.32678	0	567779	6532172
	0	8.43571	0	671835	7021535
	0	13.708	0	607390	6723587
	0	6.32678	0	617732	6879691
	0	33.7428	0	435695	6509290
	0	6.32678	0	497042	6638644
	0	5.27232	0	636952	6574165
	0	5.27232	0	509856	6587854
	0	7.38124	0	554872	6222996
	0	7.38124	0	482928	6458683
	0	5.27232	0	788186	7208430
	0	4.21785	0	402800	7004576
	0	10.5446	0	476438	6584970
	0	11.5991	0	433732	6236907
	0	13.708	0	586652	6621740
	0.797784	0	0	432147	6354318
	0	5.27232	0	373820	6246450
	0	6.32678	0	667865	6996758
	0	3.16339	0	686172	6602339
	0.797784	0	0	434907	6210380
	0	3.16339	0	737794	7095376
	0	2.10893	0	381019	6269121
	0	4.21785	0	635966	6670138
	0	2.10893	0	374464	6185576
	0	3.16339	0	475977	6281599
	0	4.21785	0	366263	6401807
	0	9.49017	0	516241	6455380
	0	5.27232	0	434878	6158799
	0.797784	0	0	346367	6311294
	0	7.38124	0	466266	6297294
	0	3.16339	0	594896	6530563
	0	6.32678	0	369673	6393959
	0	2.10893	0	504027	6414385
	0	3.16339	0	428831	6484793
	2.39335	0	0	400490	6640370
	0	4.21785	0	381334	6213454
	0	10.5446	0	673313	6685490
	0	5.27232	0	664717	6990972
	0	9.49017	0	587481	6260582
	0	10.5446	0	748296	7314340
	0	8.43571	0	474350	6987182
	0	6.32678	0	391956	6498315
	0	5.27232	0	594517	6612850
	0	8.43571	0	320090	6512587
	0	9.49017	0	566926	6272129
	0	4.21785	0	315946	6449864
	0	7.38124	0	622731	6633286
	0	5.27232	0	419843	6180495
	0	3.16339	0	447030	6151323
	0	23.1982	0	711772	6651001
	0	78.0303	0	388788	6149565
	0	2.10893	0	440386	6390612
	0	6.32678	0	583297	6347773
	0	13.708	0	608580	6304656
	0	66.4312	0	721490	6354065
	0	2.10893	0	795002	7229718
	0	8.43571	0	596003	6529544
	0	3.16339	0	578948	6421538
	0	7.38124	0	542951	6741742
	0	2.10893	0	737871	7095415
	0	7.38124	0	311116	6449930
	0	0	851.471	385326	6181717
	0	20.0348	0	428220	6158040
	0	210.893	0	517024	6347120
	0	3.16339	0	568382	6409363
	0	7.38124	0	352149	6230873
	0	12.6536	0	376686	6151156
	0	4.21785	0	532010	6262709
	0	10.5446	0	516947	6549626
	0	9.49017	0	595770	6585331
	0	2.10893	0	329170	6429536
	0	14.7625	0	445227	6521234
	0	5.27232	0	414860	6408978
	0	11.5991	0	476096	6353540
	0	15.8169	0	338492	6406094
	0	7.38124	0	371042	6245375
	0	5.27232	0	349623	6418865
	0	12.6536	0	569468	6925688
	0	4.21785	0	616284	7079425
	0	9.49017	0	424496	6172811
	2.39335	0	0	492577	6599362
	0	3.16339	0	540242	6806014
	0	3.16339	0	442435	6156873
	0	21.0893	0	458907	6586487
	0.797784	0	0	422812	6162798
	0	8.43571	0	470806	6759447
	0	10.5446	0	595797	6653398
	0	3.16339	0	311979	6429483
	0	6.32678	0	563172	6279786
	0	10.5446	0	667377	6608882
	0	25.3071	0	551729	6229304
	0	2.10893	0	443690	6581992
	3.19114	20.0348	0	530004	6274487
	0	6.32678	0	759728	7197351
	0	10.5446	0	713846	6632666
	0	12.6536	0	631978	6620269
	0	6.32678	0	691997	6638262
	0	8.43571	0	661299	6617354
	0	3.16339	0	561553	6478769
	0	3.16339	0	373104	6242479
	0	3.16339	0	585240	6846338
	0	5.27232	0	414267	6283017
	0	5.27232	0	557739	6235142
	0	8.43571	0	404372	6391532
	0	4.21785	0	421223	6326481
	0	9.49017	0	745317	7078854
	0	8.43571	0	624415	7232573
	7.97784	2.10893	0	367177	6456477
	0	5.27232	0	572227	6808351
	0	10.5446	0	616976	6559566
	0	5.27232	0	688565	6628855
	0	5.27232	0	445281	6587259
	0	10.5446	0	391005	6508238
	0	7.38124	0	370972	6470963
	0	4.21785	0	586559	6477785
	0	3.16339	0	400589	6226667
	0	7.38124	0	369351	6653641
	0	3.16339	0	448845	6476438
	0	7.38124	0	573546	6728459
	0	4.21785	0	637721	6924973
	0	11.5991	0	540042	6580815
	0	13.708	0	367799	6291681
	0	6.32678	0	639867	7125027
	0	12.6536	0	496974	6458431
	0	11.5991	0	587358	6340696
	0	4.21785	0	652036	6618879
	0	5.27232	0	610893	6622453
	0	5.27232	0	599737	6790509
	0	3.16339	0	473591	6938049
	0	13.708	0	626654	6544453
	0	16.8714	0	526076	6566143
	0	25.3071	0	485760	6310945
	0	23.1982	0	395974	6615198
	0	7.38124	0	540092	6853148
	0	4.21785	0	637598	6574650
	0	4.21785	0	351102	6520460
	0	3.16339	0	687922	7315557
	0	8.43571	0	327818	6423270
	0	5.27232	0	634677	6646712
	0	5.27232	0	540579	6251609
	0	4.21785	0	391537	6237302
	0	6.32678	0	459389	7000700
	0	5.27232	0	378472	6231012
	0	9.49017	0	640892	6637074
	0	8.43571	0	444648	6159712
	0	5.27232	0	518267	6533751
	0	22.1437	0	512845	6267433
	0	5.27232	0	363787	6337924
	0	6.32678	0	374853	6484053
	0	4.21785	0	468126	6226829
	0	17.9259	0	432231	6268689
	0	13.708	0	492858	6373853
	0	11.5991	0	344871	6326385
	0	22.1437	0	366886	6557936
	0	6.32678	0	398148	6337198
	0	6.32678	0	650632	7259304
	0	6.32678	0	472646	6566059
	0	1.05446	0	340229	6331497
	0	6.32678	0	897356	7351791
	25.5291	0	0	457153	7036810
	0	12.6536	0	597625	6547330
	0	5.27232	0	410853	6160527
	0	4.21785	0	424529	6473097
	3.19114	0	0	821801	7353845
	0	2.10893	0	351490	6231495
	0	3.16339	0	596185	6513116
	0	6.32678	0	411848	6424428
	0	5.27232	0	325097	6533633
	0	18.9803	0	400426	6149328
	0	24.2527	0	401727	6481994
	0	6.32678	0	589774	6637747
	0	10.5446	0	477890	6285796
	0	4.21785	0	562401	6607263
	0	2.10893	0	468286	6212563
	0	5.27232	0	538105	6253091
	0	6.32678	0	658746	7052343
	0	9.49017	0	443978	6290988
	0	5.27232	0	475959	6300823
	0	3.16339	0	439900	6237605
	0	7.38124	0	484711	6514446
	0	4.21785	0	660160	6635236
	12.7645	0	0	517499	6576164
	0	17.9259	0	681310	6646380
	0	25.3071	0	676093	6628335
	0	4.21785	0	481150	6397823
	0	7.38124	0	604314	6556744
	0	9.49017	0	640357	6549005
	0	46.3964	0	569934	6600455
	10.3712	27.416	0	366400	6366795
	0	3.16339	0	603455	6521727
	0	3.16339	0	443313	6167077
	0	7.38124	0	424364	6235319
	0	5.27232	0	520885	6576004
	2.39335	0	0	405039	6161472
	0	33.7428	0	763497	7385871
	0	21.0893	0	430895	6325479
	0	4.21785	0	781944	7283583
	0	8.43571	0	512242	6492763
	0	12.6536	0	384126	6674005
	0	4.21785	0	376438	6222840
	0	3.16339	0	493947	6572187
	0	16.8714	0	691036	6700576
	0	6.32678	0	520842	6576254
	0	17.9259	0	634634	6952729
	0.797784	0	0	387241	6243591
	0.797784	0	0	693060	6621182
	0.797784	0	0	547819	6797861
	0	4.21785	0	555677	6554040
	0	5.27232	0	387136	6392981
	0	5.27232	0	431883	6608273
	0	4.21785	0	609455	6927734
	0	7.38124	0	748882	7188289
	0.797784	14.7625	0	391305	6625217
	0	3.16339	0	692693	6597557
	1.59557	0	0	472243	6436185
	0	9.49017	0	394696	6479920
	30.3158	0	0	624651	6545530
	0	4.21785	0	710726	6388840
	0	4.21785	0	568392	6838345
	0	6.32678	0	652663	6624725
	0	4.21785	0	626961	7212241
	0	0	65.4284	510836	6535331
	0	21.0893	0	524482	7068974
	0	20.0348	0	533115	6385822
	0	3.16339	0	455431	6578782
	0	5.27232	0	676602	7016370
	0	7.38124	0	552009	6736066
	0	6.32678	0	567434	6731250
	0	22.1437	0	525261	6510853
	0	7.38124	0	786136	7134473
	0	5.27232	0	376750	6624778
	0.797784	0	0	660562	6611291
	0	4.21785	0	476615	6231184
	0	8.43571	0	401477	6656749
	0	119.154	0	571979	6480734
	0	5.27232	0	712437	6650201
	0	2.10893	0	582748	6505354
	0	3.16339	0	624184	6547322
	0	8.43571	0	705054	6604937
	0	3.16339	0	473635	6346085
	0	6.32678	0	697719	6628910
	0	6.32678	0	430578	6692506
	0	6.32678	0	681664	6687921
	0	24.2527	0	385025	6264715
	0	20.0348	0	716904	6648754
	0.797784	0	0	344638	6362214
	0	3.16339	0	462850	6363030
	0	9.49017	0	424191	6181541
	3.98892	0	0	413331	6470390
	0	7.38124	0	478972	6579326
	0	15.8169	0	321931	6611161
	0	5.27232	0	354697	6414810
	0	27.416	0	552898	6352221
	0	2.10893	0	410058	6454062
	0	6.32678	0	707045	6647182
	0	21.0893	0	786538	7210989
	0	26.3616	0	474227	6332504
	0	8.43571	0	330243	6580349
	0	9.49017	0	609707	7012653
	0	7.38124	0	776161	7183867
	0	5.27232	0	497334	6416311
	0	40.0696	0	396932	6226515
	0	4.21785	0	632919	6683228
	0	18.9803	0	299026	6486497
	0	7.38124	0	462258	6211060
	0	3.16339	0	355713	6369305
	0	2.10893	0	532083	6602260
	0	3.16339	0	549764	6361858
	0	10.5446	0	562456	6585164
	0	7.38124	0	344031	6628350
	0	1.05446	0	527847	6217879
	0	11.5991	0	685199	6689688
	0	2.10893	0	732821	6405268
	0	2.10893	0	681541	6692801
	0	5.27232	0	371511	6204160
	0	3.16339	0	670316	6691958
	0	7.38124	0	362369	6292565
	0	6.32678	0	408333	6377386
	0	9.49017	0	668530	6541716
	0	11.5991	0	537771	6277498
	0	16.8714	0	594939	7036309
	0	6.32678	0	504880	6715721
	0	11.5991	0	412874	6214727
	0	2.10893	0	585318	6849314
	0	6.32678	0	383459	6439849
	0	7.38124	0	533603	6601589
	0	16.8714	0	530477	6477691
	0	5.27232	0	361994	6604581
	0	1.05446	0	801178	7269729
	0	5.27232	0	413194	6661679
	8.77563	0	0	585313	6479025
	0	3.16339	0	575186	6632112
	0	13.708	0	496416	6516417
	0	3.16339	0	505427	6237093
	0	7.38124	0	359817	6402735
	0	4.21785	0	454752	6461808
	0	6.32678	0	700833	6622955
	0	2.10893	0	650347	7025728
	0	7.38124	0	518053	6267246
	0	5.27232	0	473588	6630041
	0	7.38124	0	393078	6470646
	0	6.32678	0	440036	6140114
	0	3.16339	0	425098	6276015
	0	7.38124	0	432812	6439149
	0	10.5446	0	441851	6524487
	0	3.16339	0	384445	6236260
	0	6.32678	0	686590	6627025
	0	8.43571	0	359626	6375875
	0	5.27232	0	648990	6690772
	0	5.27232	0	634367	6654852
	0	72.758	0	409311	6250844
	0	5.27232	0	320150	6467898
	0	2.10893	0	569488	6269773
	0	2.10893	0	540521	7092251
	0	20.0348	0	365536	6214712
	0	5.27232	0	564571	6359224
	0	3.16339	0	569026	6552941
	0	5.27232	0	442359	6515193
	0	3.16339	0	300583	6495071
	0	2.10893	0	346742	6411154
	0	6.32678	0	667299	6542213
	0	2.10893	0	535339	6764849
	0	22.1437	0	440427	6285896
	0	7.38124	0	582360	6808138
	0	7.38124	0	496083	6892642
	0	12.6536	0	612330	6503109
	0	17.9259	0	387167	6566734
	15.1579	0	0	401374	6235227
	0	6.32678	0	472503	6245466
	0	11.5991	0	342155	6486903
	0	14.7625	0	534529	7113025
	0	14.7625	0	511026	6277634
	0	7.38124	0	466898	6301665
	0	5.27232	0	531142	6718818
	0	5.27232	0	448681	6791880
	0	6.32678	0	296454	6476295
	7.18006	10.5446	0	408025	6431870
	0	7.38124	0	818848	7274531
	0	42.1785	0	743047	6431027
	0	4.21785	0	402839	6840797
	0	4.21785	0	655706	6621499
	0	4.21785	0	536598	6357383
	0	10.5446	0	620953	6634165
	0	18.9803	0	470464	6370949
	0	4.21785	0	423670	6297548
	0	4.21785	0	493318	6316043
	0	9.49017	0	581437	6619676
	0	15.8169	0	560252	6696242
	0	8.43571	0	540788	6616961
	0	4.21785	0	614873	6634499
	0.797784	5.27232	0	564824	7184489
	0	6.32678	0	410812	6592308
	20.7424	0	0	598887	6419411
	3.98892	0	0	390205	6413019
	0	7.38124	0	335416	6456985
	9.57341	27.416	0	561875	6585472
	8.77563	0	0	371851	6447352
	0	4.21785	0	672627	6565552
	0	4.21785	0	410365	6597689
	0	16.8714	0	508617	6624381
	0	11.5991	0	560726	6388030
	0	21.0893	0	608748	6309313
	0	7.38124	0	411899	6208827
	0	31.6339	0	696536	6364665
	1.59557	0	0	417396	6151895
	0	35.8518	0	473557	6568915
	0	1.05446	0	331869	6423660
	0	48.5053	0	414013	6458419
	0	11.5991	0	458780	6411440
	0	2.10893	0	543540	6215361
	0	7.38124	0	533632	6233432
	0	5.27232	0	620071	6557303
	0	31.6339	0	625171	6528812
	0	16.8714	0	449528	6146902
	0	7.38124	0	463494	7024711
	1.59557	0	0	435204	6208911
	0	5.27232	0	436885	6505405
	0	20.0348	0	417606	6498382
	0	5.27232	0	349293	6411256
	0	8.43571	0	490197	6234135
	0	6.32678	0	656292	6554043
	3.98892	0	0	451997	6195155
	0	22.1437	0	396647	6230043
	0	6.32678	0	635292	6648209
	0	5.27232	0	429819	6204532
	1.59557	0	0	317261	6450695
	0	10.5446	0	548118	6420581
	0	7.38124	0	640138	6646023
	0	10.5446	0	631846	6956013
	0	14.7625	0	424039	6207238
	0	24.2527	0	295315	6478817
	0.797784	0	0	407019	6228057
	19.1468	0	0	397953	6210998
	0	3.16339	0	329476	6443666
	0	8.43571	0	395148	6664660
	1.59557	8.43571	0	599946	6656924
	22.338	0	0	604767	6509125
	0	8.43571	0	402745	6604467
	0	2.10893	0	408807	6393638
	0.797784	0	0	493282	6783121
	0	8.43571	0	443727	6609508
	0	6.32678	0	499822	6260796
	0	8.43571	0	499386	6316122
	0	10.5446	0	558764	6700647
	3.98892	0	0	474678	6410249
	0	10.5446	0	461616	6714892
	0.797784	0	0	430655	6164962
	0	60.1044	0	710249	6641646
	0	3.16339	0	398561	6177683
	0	14.7625	0	596161	7063900
	0	4.21785	0	603195	6538431
	0	9.49017	0	532943	6438657
	0	27.416	0	397881	6605602
	0	9.49017	0	502976	6326135
	0	45.3419	0	465211	6403918
	0	7.38124	0	619049	7004226
	0	14.7625	0	705363	6342274
	0	23.1982	0	426801	6278174
	0	12.6536	0	345595	6391277
	0	4.21785	0	644950	6547202
	0	36.9062	0	611579	6322639
	0	16.8714	0	578430	7059496
	0	20.0348	0	647094	6649586
	0	87.5205	0	695466	6340468
	0	6.32678	0	369717	6333162
	0	7.38124	0	525931	7061150
	0	3.16339	0	373188	6599142
	3.19114	0	0	577597	7022318
	0	3.16339	0	455300	6267526
	0	2.10893	0	457092	6213405
	0	12.6536	0	427106	6155079
	0	12.6536	0	533667	6454631
	0	3.16339	0	437908	6326019
	0	10.5446	0	414708	6177616
	0	5.27232	0	902160	7343470
	0	9.49017	0	420566	6477530
	0	5.27232	0	530632	6551352
	0	3.16339	0	696762	6344050
	0	4.21785	0	628441	7006950
	0	2.10893	0	547246	6723882
	0	12.6536	0	486640	6534630
	3.98892	0	0	377912	6231122
	0	11.5991	0	397207	6216264
	0	5.27232	0	618309	6947552
	0	2.10893	0	448792	6785616
	0	31.6339	0	406529	6442210
	0	5.27232	0	432650	6235303
	0	9.49017	0	312489	6506392
	1.59557	0	0	424333	6196415
	0	6.32678	0	577238	6350246
	0	12.6536	0	607900	6484195
	0	7.38124	0	479246	6999716
	0	55.8866	0	769368	7187897
	0	30.5794	0	621024	6342827
	0	9.49017	0	588000	6730439
	18.349	0	0	421745	6244088
	0	13.708	0	498510	6382683
	0	6.32678	0	543991	6279174
	0	2.10893	0	633659	6539845
	0	5.27232	0	430830	6176168
	0	12.6536	0	359020	6251207
	0	100.174	0	482101	6212120
	0	5.27232	0	500173	6564998
	0.797784	0	0	363724	6548950
	0	1.05446	0	409058	6400983
	0	11.5991	0	394814	6467379
	0	18.9803	0	333606	6632971
	0	6.32678	0	414260	6368910
	8.77563	0	0	400766	6186447
	0	45.3419	0	858220	7334550
	0	190.858	0	419471	6469125
	0	14.7625	0	534571	6712167
	0	2.10893	0	712575	7146025
	0.797784	0	0	435214	6355291
	0	25.3071	0	405086	6446781
	0	8.43571	0	385324	6233808
	0	5.27232	0	621859	7290250
	6.38227	0	0	407612	6447131
	0	31.6339	0	367526	6246097
	0	4.21785	0	393935	6629229
	0	12.6536	0	395927	6164846
	0	8.43571	0	599436	7221957
	0	3.16339	0	535967	6551081
	0	2.10893	0	371989	6205685
	0	30.5794	0	718881	6645883
	31.9114	0	0	416045	6460829
	0	23.1982	0	683530	6607470
	0	5.27232	0	487039	6558091
	0	10.5446	0	630921	6690619
	0	7.38124	0	803432	7281399
	0	7.38124	0	530410	6575834
	0	11.5991	0	346485	6337447
	0	8.43571	0	411922	6237092
	0	7.38124	0	473416	6589229
	0	16.8714	0	417133	6179399
	0	3.16339	0	491616	6240291
	0	16.8714	0	506765	6254821
	0	6.32678	0	395758	6166021
	0	5.27232	0	491398	6248988
	0	8.43571	0	365452	6225943
	0	7.38124	0	706338	6660556
	1.59557	0	0	544337	6334918
	0	3.16339	0	441375	6499828
	0	7.38124	0	376956	6407645
	2.39335	0	0	415454	6379547
	0	6.32678	0	523302	6736661
	0	8.43571	0	396561	6141352
	0	20.0348	0	384198	6257486
	0	32.6884	0	385302	6264829
	0	15.8169	0	544919	6590828
	0	8.43571	0	502871	6492537
	0	8.43571	0	380219	6548151
	0	5.27232	0	492600	6784506
	1.59557	0	0	428285	6202777
	0	6.32678	0	466233	6285524
	0	17.9259	0	473661	6310902
	0	12.6536	0	391278	6623079
	0	6.32678	0	645150	6533948
	0	28.4705	0	442663	6161063
	0	4.21785	0	375243	6211773
	0	1.05446	0	521779	6734306
	0	3.16339	0	602605	6993031
	0	152.897	0	414582	6417163
	0	74.8669	0	694602	6368423
	0	8.43571	0	355736	6528863
	0	27.416	0	591948	6512887
	0	9.49017	0	571707	6279647
	0	0	337.003	387053	6194267
	4.78671	0	0	515551	6350261
	0	2.10893	0	435339	6413232
	0	9.49017	0	531014	6735033
	0	0	566.296	426953	6183413
	0.797784	16.8714	0	425729	6168177
	0	10.5446	0	466162	6572812
	0	18.9803	0	602929	6836079
	0	12.6536	0	288010	6513930
	0.797784	0	0	718773	7056665
	0	6.32678	0	637027	7234065
	7.18006	0	0	445415	6156804
	0	17.9259	0	712817	7145725
	0	7.38124	0	494866	6314671
	0	6.32678	0	632901	6552968
	0	4.21785	0	373466	6238870
	0	11.5991	0	490168	6567968
	5.58449	0	0	618508	6526695
	0	9.49017	0	425775	6345742
	0	16.8714	0	497194	6456234
	0	6.32678	0	431793	6159519
	0	2.10893	0	636045	6678372
	0	16.8714	0	461766	6381261
	0	5.27232	0	482285	6463368
	0	20.0348	0	616197	6325121
	0	5.27232	0	591211	6756943
	0	14.7625	0	727546	6410330
	0	3.16339	0	622385	6550323
	0	6.32678	0	348025	6334366
	0	83.3026	0	420831	6172228
	0	52.7232	0	597324	6262365
	0	11.5991	0	426305	6499367
	0	6.32678	0	397154	6586811
	0	5.27232	0	438470	6197982
	0	11.5991	0	459698	6217585
	7.97784	0	0	453261	6445118
	0	2.10893	0	422073	6458242
	0	15.8169	0	383474	6455684
	0	2.10893	0	814151	7316702
	0	0	153.365	432683	6208013
	16.7535	0	0	597812	6687401
	0	6.32678	0	508418	6624789
	0	0	452.865	355945	6307550
	0	10.5446	0	615427	6577040
	16.7535	0	0	541456	6447668
	0	21.0893	0	512729	6224817
	0	21.0893	0	322785	6498081
	0	7.38124	0	270458	6534164
	0	8.43571	0	460399	6275355
	0	6.32678	0	405879	6648650
	0	6.32678	0	562047	6246183
	0	7.38124	0	437426	6215826
	0	7.38124	0	367851	6246614
	0	12.6536	0	607446	6861931
	0	11.5991	0	708478	7163408
	0	9.49017	0	722620	7201516
	0.797784	0	0	629520	6517284
	0	6.32678	0	599899	7025543
	0	8.43571	0	429874	6402617
	0.797784	0	0	369700	6402731
	0	16.8714	0	511132	6605930
	0	83.3026	0	575742	6408856
	0	79.0847	0	597585	6474179
	0	2.10893	0	825968	7286848
	0	2.10893	0	380155	6354026
	0	5.27232	0	478115	7002735
	0	9.49017	0	614584	6520150
	0	8.43571	0	371084	6409677
	0	2.10893	0	775637	7132426
	0	5.27232	0	567310	6550864
	0	6.32678	0	655178	6624551
	0	15.8169	0	374399	6593629
	0	7.38124	0	357377	6377359
	3.19114	0	0	586971	6666387
	0	4.21785	0	487574	6409676
	0	17.9259	0	525981	6599807
	0	5.27232	0	311255	6416650
	0	10.5446	0	361061	6405761
	0.797784	10.5446	0	340290	6407500
	0	4.21785	0	628435	6529053
	0	9.49017	0	419342	6471267
	0	2.10893	0	380938	6172494
	0	6.32678	0	571006	6788393
	0	16.8714	0	519671	6366647
	0	2.10893	0	348102	6432806
	0	9.49017	0	402130	6702904
	0	31.6339	0	549158	6450234
	0	7.38124	0	577228	6854866
	0	6.32678	0	683115	6614445
	0	3.16339	0	614478	6673808
	0	13.708	0	443387	6207992
	0	12.6536	0	424801	6403388
	0	3.16339	0	336449	6346424
	0	6.32678	0	358659	6318455
	2.39335	0	0	381936	6480197
	0	12.6536	0	608414	6723474
	11.9668	0	0	640551	6997329
	3.98892	53.7776	0	471648	6273500
	0	5.27232	0	382618	6270369
	0	12.6536	0	607396	6626814
	1.59557	41.1241	0	617193	6671259
	0.797784	0	0	490588	7076606
	0	5.27232	0	497532	7018288
	0	4.21785	0	310413	6416556
	0	7.38124	0	547304	6234585
	0	4.21785	0	383861	6151632
	0.797784	0	0	395731	6661383
	0	10.5446	0	387040	6256668
	0	4.21785	0	432472	6215573
	0	40.0696	0	498528	6288787
	0	7.38124	0	377411	6407739
	0	17.9259	0	317185	6508210
	0	14.7625	0	369632	6226007
	0	9.49017	0	326575	6383084
	0	6.32678	0	514487	6668789
	0	4.21785	0	776663	7162079
	0	39.0151	0	393338	6358617
	0	8.43571	0	367933	6400647
	7.18006	0	0	490103	6410492
	1.59557	0	0	550909	6224171
	0	13.708	0	657242	6713871
	0	2.10893	0	450825	6221472
	0	11.5991	0	527669	6508026
	0	7.38124	0	354839	6368883
	3.19114	37.9607	0	474970	6279580
	0	4.21785	0	507816	6521683
	0	6.32678	0	646143	6547606
	0	8.43571	0	489176	6242365
	0	4.21785	0	377753	6244514
	0	3.16339	0	440249	6457057
	0	2.10893	0	463185	6409683
	4.78671	326.884	0	566262	6572336
	0	10.5446	0	858744	7334062
	0	5.27232	0	312990	6487025
	0	4.21785	0	395828	6502052
	0	3.16339	0	464973	6587288
	0	11.5991	0	519554	6579189
	0	7.38124	0	552246	6287008
	0.797784	18.9803	0	439326	6178484
	0	6.32678	0	556106	6704871
	0	21.0893	0	508788	6439788
	0	4.21785	0	581876	6314215
	0	34.7973	0	384424	6259987
	2.39335	0	0	342469	6368057
	0	8.43571	0	339045	6605462
	0	10.5446	0	467373	6317181
[truncated: 27,740 more rows]

## Sheet: S2
	Cattle	Sheep	Pigs	X	Y
	4.79596	0	0	365968	6222308
	4.79596	7.53622	0	413094	6751307
	96.7185	0	0	541364	6698032
	5.59528	0	0	525251	6699672
	150.273	0	0	491156	6738784
	15.9865	0	0	544555	6706291
	116.702	0	0	572178	6662945
	38.3677	0	0	519160	6710633
	12.7892	183.381	0	551294	6698096
	28.7757	0	0	543303	6731629
	4.79596	38.9372	0	605780	6942405
	118.3	0	0	558081	6701485
	1.59865	0	0	551642	6700547
	7.99326	12.5604	0	561103	6698373
	7.99326	0	0	541472	6741519
	117.501	0	0	542432	6698520
	27.1771	0	0	478098	6754674
	185.444	0	0	552912	6680063
	11.1906	0	0	499271	6744032
	35.1704	0	0	527402	6674465
	193.437	0	0	540506	6699517
	27.1771	0	0	411608	6824116
	3.19731	0	0	605379	6669253
	0	16.3285	0	618923	6672964
	4.79596	0	0	605082	6654073
	12.7892	0	0	605010	6645881
	9.59192	8.79226	0	596112	6685754
	72.7387	0	0	612861	6869052
	3.99663	0	0	597711	6782023
	51.1569	0	0	601425	6842969
	9.59192	0	0	597720	6791719
	12.7892	0	0	594778	6755769
	0	5.02415	0	593189	6736237
	19.9832	0	0	586809	6706670
	30.3744	0	0	581074	6858616
	137.484	0	0	613396	6883032
	0.799326	10.0483	0	596902	6691276
	0.799326	0	0	566705	6840499
	3.99663	28.8889	0	597448	6689109
	152.671	0	0	602691	6696684
	5.59528	0	0	603566	6883581
	15.9865	0	0	578672	6709928
	17.5852	0	0	601175	6805658
	28.7757	0	0	584989	6707907
	55.1535	0	0	585524	6707434
	21.5818	0	0	591652	6700680
	48.7589	0	0	601744	6697294
	151.073	0	126.972	530427	6953116
	27.9764	0	0	589664	6727619
	0	42.7053	0	611151	6695014
	0.799326	0	0	604845	6875259
	93.5212	0	0	611978	6837510
	1.59865	0	0	602894	6841544
	0	0	92.0188	782842	7268269
	12.7892	0	0	436727	6357137
	18.3845	0	0	378240	6236788
	11.9899	0	0	473857	6341571
	0	17.5845	0	475564	6339749
	8.79259	0	0	474300	6344462
	0	17.5845	0	362632	6296889
	43.9629	0	0	390009	6257422
	1.59865	18.8406	0	431990	6183742
	0	10.0483	0	712231	6646480
	7.19394	0	0	383147	6247331
	12.7892	0	0	675102	6619167
	67.9427	30.1449	987.906	668765	6623780
	15.9865	0	0	669527	6627996
	183.845	0	0	649829	6689198
	93.5212	0	0	649920	6685892
	7.19394	0	0	626903	6678347
	0	0	34.3584	664941	6656554
	31.1737	12.5604	0	730709	6641006
	0.799326	0	0	698159	6624826
	3.19731	0	0	676904	6652665
	7.19394	0	0	589073	6541121
	75.1367	0	0	578673	6576815
	0	0	1015.77	370281	6290562
	0	3.76811	0	628524	6523716
	0	22.6087	0	583275	6521543
	0.799326	0	0	629820	6523757
	210.223	41.4492	0	626983	6513440
	0	7.53622	0	661078	6547728
	11.9899	6.28019	0	612257	6575625
	15.9865	0	0	539362	6538884
	0	119.324	0	652748	6538341
	0.799326	0	0	629836	6527682
	75.936	0	0	629373	6524496
	0.799326	0	0	628203	6554809
	2.39798	22.6087	0	388464	6264328
	11.1906	0	0	589124	6552072
	18.3845	0	34.3584	562180	6541598
	43.1636	0	0	599053	6512493
	5.59528	0	0	575961	6545726
	37.5683	18.8406	0	627279	6544622
	1.59865	0	0	464668	6535328
	103.113	0	0	534454	6564136
	9.59192	0	0	525119	6555231
	27.1771	0	0	493407	6619011
	0	13.8164	0	496450	6628132
	30.3744	0	0	558493	6687448
	0.799326	0	0	593803	6635331
	164.661	0	0	596337	6616205
	112.705	0	247.381	421673	6167925
	0	35.169	0	540167	6634785
	0.799326	0	0	444467	6376820
	0	163.285	0	572781	6852996
	15.1872	0	211.619	604658	6804606
	20.7825	0	0	385257	6635767
	293.353	0	0	389180	6584324
	145.477	0	0	455112	6542270
	207.825	0	0	369414	6576786
	46.3609	0	0	405649	6594062
	0.799326	0	0	345578	6607225
	0	30.1449	0	363635	6545275
	2.39798	6.28019	0	334346	6600201
	45.5616	0	0	373399	6549896
	15.9865	0	0	371825	6547922
	0	0	474.027	390873	6539345
	7.99326	0	0	340059	6634848
	10.3912	0	0	362561	6619596
	27.1771	0	0	355975	6637949
	60.7488	7.53622	0	372156	6673308
	0	59.0338	0	438185	6653239
	132.688	0	0	390725	6664069
	21.5818	0	0	393580	6660633
	39.167	0	0	403471	6628080
	53.5549	0	0	398296	6626171
	139.083	51.4975	0	438945	6581820
	0	21.3526	0	431173	6580356
	59.9495	65.3139	0	422494	6582715
	16.7859	0	0	448579	6566457
	3.19731	0	0	445633	6558895
	0	45.2173	0	384703	6272633
	79.9326	0	1533.15	359047	6305227
	20.7825	0	0	374607	6619856
	63.1468	0	0	477059	6523351
	12.7892	11.3043	103.075	442636	6417124
	4.79596	0	0	395329	6643561
	23.9798	0	0	337053	6608790
	0	0	1012.8	782369	7268416
	0	0	910.225	357678	6303901
	0	0	289.55	390386	6177195
	35.1704	0	0	521943	6363385
	0	0	154.613	442840	6423170
	0	0	109.947	441923	6421252
	0	0	278.303	468826	6383579
	48.7589	0	0	433420	6387859
	0	0	2951.73	788153	7322955
	0	0	6637.48	811216	7287830
	65.5448	0	0	420938	6338011
	42.3643	0	0	366283	6253278
	263.778	0	0	419629	6331367
	0	0	423.239	444852	6357154
	290.955	3.76811	0	466111	6420322
	0	0	103.075	458290	6429277
	223.811	0	0	409510	6299983
	2.39798	43.9613	0	392168	6324627
	6.39461	0	0	398304	6320593
	22.3811	0	0	404753	6325975
	4.79596	0	0	406992	6273472
	107.909	0	0	391225	6319628
	10.3912	0	0	395381	6302887
	0	0	144.305	421972	6334216
	15.9865	0	0	400879	6350319
	0	0	444.163	357560	6257331
	51.1569	0	0	372570	6255366
	39.9663	22.6087	1039.19	385255	6263168
	16.7859	0	54.9735	373643	6254887
	0	0	59.2534	373338	6255341
	4.79596	11.3043	0	372380	6253610
	0	0	123.69	374130	6254853
	315.734	15.0724	240.509	371659	6253750
	0	0	130.562	360849	6308837
	0	0	340.149	355905	6308143
	0	0	1436.15	360296	6309804
	0	0	372.45	353974	6307907
	0	0	1038.69	354880	6308754
	0	0	123.69	384158	6262044
	0	8.79226	0	386118	6255836
	0	0	93.8615	392487	6250119
	41.565	0	0	388321	6248928
	4.79596	0	54.9735	385794	6268699
	0.799326	0	0	385403	6268751
	0	0	164.921	384878	6270924
	3.99663	0	123.69	384981	6268688
	71.14	0	136.185	383632	6273135
	0	0	137.434	384886	6268341
	0	0	144.305	385142	6268676
	0.799326	0	0	386407	6267502
	0	0	219.894	382200	6271483
	0	175.845	0	386432	6274894
	59.1501	0	789.53	380173	6281548
	0	2.51207	341.088	375052	6276632
	16.7859	0	0	382471	6309148
	0	0	154.613	374890	6281292
	14.3879	0	0	370814	6305483
	0	0	255.441	535245	7050248
	23.1805	0	0	371758	6306733
	0	20.0966	0	371424	6300636
	0.799326	0	0	376007	6300048
	0	0	597.837	376687	6258816
	0	0	3023.54	377133	6258088
	0	0	343.584	361665	6297764
	34.371	47.7294	103.075	350722	6303996
	0	0	750.892	362499	6296347
	14.3879	0	851.471	380934	6256879
	0	0	158.049	378378	6254837
	0	0	463.839	381723	6257043
	144.678	0	100.733	384260	6258960
	71.14	0	103.075	386246	6261885
	0.799326	0	181.85	386132	6259892
	0	0	144.305	378351	6257196
	108.708	0	0	388684	6259135
	0	0	68.7169	382708	6256027
	2.39798	0	0	385870	6257074
	0	0	137.434	386806	6258634
	37.5683	0	1110.1	384988	6259996
	0	0	76.6823	377179	6266543
	0	0	307.978	375626	6267442
	0	0	196.832	377746	6268124
	0	0	516.066	379954	6266118
	0	0	206.151	375723	6266765
	0	0	291.987	375382	6265981
	25.5784	0	0	379930	6262995
	0	0	883.332	375959	6261222
	3.19731	0	0	389367	6294494
	0	15.0724	0	365830	6292998
	19.9832	0	0	365695	6292510
	18.3845	0	171.792	370580	6303871
	0	0	415.582	368558	6291925
	26.3778	0	115.82	378058	6327345
	0	0	837.038	377506	6257419
	0	0	544.742	358126	6291319
	0	0	615.456	356676	6291758
	23.1805	0	0	394234	6294099
	0	0	452.865	355988	6307822
	0.799326	0	0	385792	6261816
	117.501	0	954.546	376108	6333799
	0	0	434.699	359637	6300010
	155.069	0	0	364011	6303489
	0	8.79226	0	381674	6291353
	86.3272	6.28019	0	373117	6291058
	170.256	0	0	390413	6251233
	0.799326	0	0	392506	6249737
	83.9293	3.76811	0	373615	6252665
	0	0	750.892	378030	6276364
	0	0	51.5377	391932	6250559
	0	0	226.766	375718	6272466
	15.1872	0	0	355544	6299861
	39.9663	0	0	354390	6303835
	152.671	0	54.9735	372422	6304618
	0	0	46.309	375410	6321600
	0	0	357.268	360694	6301907
	51.9562	0	95.6044	373015	6252223
	37.5683	0	0	361570	6303541
	0	0	341.088	354674	6309122
	7.99326	17.5845	0	360601	6304852
	128.692	0	0	493926	7028928
	0	0	507.886	356245	6311309
	0	72.8502	0	382518	6259778
	82.3306	70.3381	0	363484	6312614
	70.3407	0	0	364751	6229695
	0	0	1015.77	382911	6262231
	0	43.9613	0	361240	6250111
	0	8.79226	0	370232	6230487
	0	23.8647	0	377179	6238576
	113.504	6.28019	0	367117	6246827
	0	43.9613	0	480793	6232193
	50.3576	0	0	560620	6613155
	91.1232	0	0	398968	6430760
	0	0	785.251	380648	6230673
	1.59865	0	0	381239	6294249
	0	0	85.8961	382618	6218339
	2.39798	0	0	390294	6220073
	0	66.57	0	524039	6371381
	0	0	398.249	375280	6225229
	0	0	501.324	384800	6218805
	0	0	281.739	378296	6226623
	0	0	528.062	368539	6211213
	22.3811	0	0	392886	6240859
	2.39798	6.28019	0	329912	6383194
	0	23.8647	0	381541	6213762
	0	0	120.255	372674	6206420
	0	0	274.868	372012	6214827
	0	27.6328	0	392983	6575148
	223.811	0	0	461711	7002397
	0	13.8164	0	281549	6514569
	12.7892	0	0	556563	6841067
	123.896	0	0	494416	6739133
	0	23.8647	0	555721	6463014
	0	0	1940.45	378830	6143831
	27.1771	33.913	0	550598	7023339
	0	502.415	0	650855	6650830
	0	12.5604	0	711093	7239094
	0	0	431.314	410418	6147363
	0	0	663.997	440567	6142986
	0	0	512.88	441165	6161250
	0	283.864	0	309968	6444129
	0	0	41.2301	449894	6153081
	0	8.79226	0	629812	6590458
	19.1838	0	0	316443	6428217
	23.1805	0	0	467964	6372285
	0	0	59.2534	498044	6378918
	0	0	274.868	441383	6414168
	0	0	2751.19	490743	6404596
	0	70.3381	0	583957	6465610
	15.1872	0	0	427341	6331028
	34.371	0	0	503023	6394739
	0.799326	0	0	506786	6369287
	59.9495	27.6328	0	427873	6328703
	0	0	515.377	405241	6145217
	54.3542	0	0	581839	6707842
	59.1501	0	0	443060	6333114
	26.3778	0	0	455708	6151370
	0	43.9613	0	505677	6372869
	69.5414	0	0	468061	6359910
	0	51.4975	0	452161	6311437
	0	0	653.547	436484	6156842
	0	0	44.5162	421642	6172766
	149.474	0	0	457191	6157354
	0	0	82.4603	446790	6140815
	0	0	597.822	443202	6146672
	0	0	144.305	405478	6145499
	316.533	0	2543.07	429717	6162116
	0	71.5941	947.674	428247	6165989
	70.3407	0	66.3748	384142	6191739
	0	0	123.69	369113	6208118
	0	0	103.075	371004	6202874
	0	0	937.117	395466	6139756
	0	22.6087	0	426082	6212041
	0	7.53622	0	663778	6666115
	0	6.28019	0	356255	6436973
	0	7.53622	0	407914	6176285
	0	62.8019	0	599088	6727174
	0	0	1489.8	392813	6222621
	1.59865	0	0	451907	6168524
	0	5.02415	0	709863	6665896
	0	2.51207	0	451703	6433990
	0	5.02415	0	570231	6271006
	0	8.79226	0	431060	6232135
	0	3.76811	0	684034	6565834
	0	3.76811	0	784123	7203429
	0	11.3043	0	511924	6280302
	0	2.51207	0	760876	7095157
	0	3.76811	0	535124	6575916
	0	7.53622	0	399319	6203896
	0	16.3285	0	503372	6742565
	0	17.5845	0	530665	6445169
	0	8.79226	0	443426	6419823
	0	2.51207	0	471567	6965329
	0	5.02415	0	545655	6493638
	0	8.79226	0	712799	6354321
	0	5.02415	0	288383	6477677
	0	2.51207	0	315621	6430406
	0	6.28019	0	504507	6340552
	0	5.02415	0	610339	6661372
	0	6.28019	0	447365	6535782
	0	6.28019	0	520000	6242153
	0	12.5604	0	599309	6798877
	0	5.02415	0	471715	6512523
	0	2.51207	0	514563	6471151
	0	7.53622	0	539284	6575114
	0	2.51207	0	493090	7021025
	0	15.0724	0	424863	6179378
	0	12.5604	0	603962	7023448
	0	2.51207	0	413296	6179446
	0	7.53622	0	420873	6227260
	0	10.0483	0	654555	6569129
	0	2.51207	0	546622	6864266
	0	2.51207	0	556358	6590056
	0	6.28019	0	390863	6632975
	0	6.28019	0	534279	6234055
	0	16.3285	0	673825	6552346
	0	10.0483	0	459031	6206571
	0	13.8164	0	283188	6531366
	0	8.79226	0	357761	6404662
	0	8.79226	0	289953	6491129
	0	5.02415	0	724526	6387746
	0	30.1449	0	470734	6411040
	0	5.02415	0	420759	6650377
	0	8.79226	0	698239	6615500
	0	5.02415	0	506130	6229883
	0	2.51207	0	580051	6787891
	0	3.76811	0	680510	6667524
	0	8.79226	0	569789	6399935
	0	10.0483	0	383752	6232503
	0	5.02415	0	487353	6269493
	0	12.5604	0	547882	6397119
	0	3.76811	0	699588	6327406
	0	5.02415	0	560750	6600394
	0	12.5604	0	500109	6594708
	0	17.5845	0	432972	6147245
	0	1.25604	0	543930	6590076
	0	7.53622	0	605805	6590740
	0	2.51207	0	699636	7103565
	0	2.51207	0	397328	6474694
	0	2.51207	0	597754	6526645
	0	11.3043	0	437243	6482962
	0	13.8164	0	307564	6392738
	0	10.0483	0	603220	6396814
	0	7.53622	0	663125	7018103
	2.39798	0	0	408695	6176989
	0	2.51207	0	405891	6395418
	0	5.02415	0	576492	6921531
	0	6.28019	0	368276	6225694
	0	11.3043	0	355773	6302445
	0	3.76811	0	479493	6314159
	0	10.0483	0	597530	6561836
	0	10.0483	0	571947	6659708
	0	37.6811	0	592029	6469753
	0	5.02415	0	309062	6448096
	0	7.53622	0	601417	6507951
	0	2.51207	0	297855	6491691
	0	10.0483	0	604806	6909787
	0	5.02415	0	478289	6239575
	0	12.5604	0	337572	6361967
	0	5.02415	0	408335	6497076
	0	2.51207	0	395750	6139039
	0	8.79226	0	317249	6380228
	0	12.5604	0	455160	6462513
	0	3.76811	0	441440	6249746
	0	5.02415	0	331320	6369177
	0	5.02415	0	499292	6660818
	0	11.3043	0	383316	6415806
	0	3.76811	0	529347	6532844
	0	3.76811	0	529920	6555174
	0	10.0483	0	692589	6629944
	0	5.02415	0	289588	6485197
	0	2.51207	0	446975	6188666
	0	6.28019	0	554205	6553829
	0	3.76811	0	667921	6541491
	0	109.275	0	322730	6498436
	0	6.28019	0	665970	6609361
	0	5.02415	0	787384	7119214
	0	5.02415	0	518137	6732101
	0	7.53622	0	386896	6248223
	0	3.76811	0	410297	6760723
	0	17.5845	0	709379	6675209
	0	3.76811	0	543041	6731425
	0	6.28019	0	700993	6342690
	0	11.3043	0	623026	6579760
	0	6.28019	0	415710	6153821
	0	6.28019	0	853141	7376337
	0	7.53622	0	335570	6428014
	0	10.0483	0	414382	6634053
	0	7.53622	0	470324	6536280
	0	10.0483	0	409413	6320556
	0	10.0483	0	761203	7112875
	0	11.3043	0	650738	6589526
	0.799326	0	0	531357	6590360
	0	82.8985	0	506246	6357656
	0	25.1207	0	573479	6577992
	0	17.5845	0	717897	6352214
	0	5.02415	0	375016	6466662
	0	16.3285	0	536802	6721323
	0	3.76811	0	469812	6420504
	0	6.28019	0	616410	7270058
	0	3.76811	0	624322	6665525
	0	8.79226	0	412938	6386287
	0	6.28019	0	509228	6419322
	0	3.76811	0	504882	6556757
	0	17.5845	0	635217	6616038
	0	7.53622	0	588508	6263769
	0	6.28019	0	849177	7383031
	0	3.76811	0	415473	6205854
	0	26.3768	0	672911	6611213
	0	22.6087	0	384487	7038211
	0	6.28019	0	683982	6678928
	0	6.28019	0	518244	6990042
	0	5.02415	0	489681	6268284
	0	2.51207	0	468632	6981241
	0	2.51207	0	447974	6167077
	0	7.53622	0	416888	6210155
	0	8.79226	0	579717	6799481
	0	5.02415	0	519686	7046176
	0	3.76811	0	610751	6515473
	0	5.02415	0	428438	6430559
	0	6.28019	0	404752	6162825
	0	5.02415	0	776220	7166327
	0	7.53622	0	585782	6418984
	0	6.28019	0	691060	6643311
	23.1805	0	0	574491	6283866
	0	2.51207	0	387329	6209036
	0	3.76811	0	693177	6367569
	0	3.76811	0	486819	6265440
	0	5.02415	0	339231	6326910
	0	7.53622	0	438022	6362448
	0	3.76811	0	549349	6999973
	0	10.0483	0	470640	6614031
	0	5.02415	0	439549	6206133
	0	7.53622	0	356824	6230291
	0	2.51207	0	503453	6537971
	0	8.79226	0	419918	6325116
	0	3.76811	0	364039	6241840
	0	2.51207	0	420672	6497745
	0	32.657	0	545552	6439840
	0	13.8164	0	710438	6353187
	0	5.02415	0	498878	6281154
	0	6.28019	0	600191	7060648
	0	6.28019	0	542069	6231448
	0	7.53622	0	621146	6552923
	0	10.0483	0	394980	6504351
	0	6.28019	0	456649	6228213
	0	7.53622	0	626539	6617312
	0	6.28019	0	527222	6288394
	0.799326	0	0	444702	6442604
	0	5.02415	0	571522	6266761
	0	6.28019	0	569161	6679747
	0	7.53622	0	676870	7021594
	0	13.8164	0	684128	6687817
	0	3.76811	0	504977	6236223
	0	5.02415	0	372163	6197360
	0	3.76811	0	297065	6438647
	0	6.28019	0	674080	6565330
	0	12.5604	0	711769	6626023
	0	3.76811	0	396713	6139715
	0	6.28019	0	386568	6216190
	0	5.02415	0	493172	6611887
	0	7.53622	0	400856	6233375
	0	27.6328	0	554319	6562274
	0	5.02415	0	361966	6356395
	0	7.53622	0	653100	6714440
	0	48.9855	0	729838	7148234
	0	8.79226	0	526583	6587488
	0	5.02415	0	428003	6634744
	0	5.02415	0	347957	6371466
	0	6.28019	0	674405	6583782
	0	5.02415	0	368991	6409065
	0	2.51207	0	395547	6212709
	0	5.02415	0	362285	6358302
	0	2.51207	0	430573	6165297
	0	3.76811	0	547243	6231538
	0	5.02415	0	628912	6553060
	0	6.28019	0	462167	6610303
	0	6.28019	0	489638	6295738
	0	13.8164	0	337978	6357974
	0	11.3043	0	633968	6718765
	0	5.02415	0	387562	6215792
	0	10.0483	0	669526	6554921
	0	6.28019	0	509358	6590389
	0	10.0483	0	583656	6532331
	0	6.28019	0	379813	6357323
	0	2.51207	0	417147	6219258
	0	6.28019	0	542828	6713521
	0	5.02415	0	293934	6471797
	0	3.76811	0	381648	6467822
	0	10.0483	0	451071	6783834
	0	5.02415	0	801248	7159313
	0	6.28019	0	675746	6558785
	0	111.787	0	399053	6193094
	0	16.3285	0	569753	6515379
	0	8.79226	0	573408	6807430
	0	6.28019	0	288967	6522370
	0	12.5604	0	299569	6437365
	0	5.02415	0	442000	6415687
	0	2.51207	0	297365	6437648
	0	3.76811	0	474014	6334590
	0	7.53622	0	467242	6377469
	0	5.02415	0	351950	6307058
	0	5.02415	0	428903	6284193
	0	5.02415	0	422442	6481734
	0	3.76811	0	622354	6987785
	0	7.53622	0	504473	6329555
	0	2.51207	0	355023	6377003
	0	42.7053	0	353512	6322698
	0	2.51207	0	383927	6195304
	0	18.8406	0	613401	6623975
	0	6.28019	0	546722	6494718
	0	5.02415	0	438886	6510835
	0	15.0724	0	424034	6146661
	0	5.02415	0	437638	6215893
	0	5.02415	0	463488	6488412
	0	15.0724	0	395217	6618863
	0	10.0483	0	603612	6540297
	0	2.51207	0	375291	6204010
	0	3.76811	0	435522	6309954
	0	5.02415	0	487023	6986153
	0	10.0483	0	412018	6162219
	0	18.8406	0	426164	6231907
	0	10.0483	0	644004	6703887
	4.79596	0	0	631407	6937756
	0	5.02415	0	483788	6290958
	0	13.8164	0	510795	6724842
	0	12.5604	0	706650	6639042
	0	5.02415	0	507416	6256256
	0	6.28019	0	603549	6805148
	0	8.79226	0	279942	6524989
	0	3.76811	0	604476	6547842
	0	23.8647	0	312688	6450571
	0	11.3043	0	311845	6474798
	0	6.28019	0	625063	7006520
	0	7.53622	0	583377	6545745
	0	5.02415	0	364560	6407223
	0	11.3043	0	599564	6570870
	0	8.79226	0	542224	6243384
	0	6.28019	0	315336	6423518
	0	6.28019	0	298513	6432222
	0	8.79226	0	615802	6976232
	0	6.28019	0	747562	7075496
	0	10.0483	0	299086	6430387
	0	6.28019	0	494698	6614351
	0	6.28019	0	401596	6403328
	0	7.53622	0	520340	6362142
	0	2.51207	0	443069	6779936
	0	5.02415	0	409502	6465159
	0	5.02415	0	501991	6537930
	0	5.02415	0	620468	6945923
	0	6.28019	0	574575	7351714
	2.39798	0	0	778344	7178937
	0	2.51207	0	584919	6847803
	0	6.28019	0	587442	6848111
	0	6.28019	0	574582	6868399
	0	3.76811	0	513839	6670399
	0	5.02415	0	383833	6182217
	0	5.02415	0	634878	7203005
	0	5.02415	0	388121	6241064
	0	6.28019	0	600420	6384134
	0	5.02415	0	486141	6419500
	0	3.76811	0	370837	6210160
	0	6.28019	0	504249	7054353
	0	3.76811	0	592988	6994887
	0	5.02415	0	422806	6355058
	0	3.76811	0	438773	6742174
	0	5.02415	0	366042	6228120
	0	5.02415	0	408490	6393897
	0	6.28019	0	641107	6553719
	0	8.79226	0	360030	6298632
	0	7.53622	0	391920	6598048
	0	5.02415	0	543141	6267714
	0	5.02415	0	557131	6594242
	0	7.53622	0	697169	6373402
	0	3.76811	0	672108	6577841
	0	7.53622	0	742250	7090010
	0	2.51207	0	330357	6522869
	0	8.79226	0	407138	6487428
	0	8.79226	0	479771	6302392
	0	5.02415	0	609349	6586070
	0	2.51207	0	435436	6504656
	0	6.28019	0	364408	6368880
	0	7.53622	0	487356	6701097
	0	3.76811	0	572822	6605209
	0	8.79226	0	717666	7245858
	0	2.51207	0	326987	6429280
	0	8.79226	0	632336	6955588
	0	10.0483	0	594693	6826287
	0	6.28019	0	719429	6628029
	0	12.5604	0	713221	6598050
	0	27.6328	0	551331	6543136
	0	5.02415	0	497988	6544060
	0	12.5604	0	568421	6301320
	0	5.02415	0	356376	6388445
	0	2.51207	0	595339	7008798
	0	5.02415	0	688959	7040125
	0	1.25604	0	468034	6565118
	0	22.6087	0	597067	6810089
	0	15.0724	0	353429	6315118
	0	12.5604	0	639121	7003172
	0	10.0483	0	451128	7036959
	0	6.28019	0	756055	7104868
	0	16.3285	0	454248	6479646
	0.799326	0	0	499585	6569451
	0	22.6087	0	395590	6207484
	0.799326	0	0	330767	6469094
	0	3.76811	0	362716	6450655
	0	6.28019	0	452309	6307632
	0	12.5604	0	359383	6406508
	0	8.79226	49.7948	542089	6362399
	0	3.76811	0	742646	7132839
	0	5.02415	0	372366	6401265
	0	6.28019	0	691566	6641633
	0	3.76811	0	468139	6937192
	0	6.28019	0	277907	6534490
	0	12.5604	0	607544	6720147
	0	23.8647	0	420434	6205826
	0	5.02415	0	355176	6380834
	0	6.28019	0	572167	7186513
	0	6.28019	0	517677	7049490
	0	11.3043	0	660360	6714657
	0	5.02415	0	605206	6650395
	0	11.3043	0	377046	7024410
	0	7.53622	0	356606	6633355
	0	5.02415	0	718181	6637450
	0	13.8164	0	522335	6235674
	0	3.76811	0	414816	6306125
	0	7.53622	0	496470	6492592
	0	12.5604	0	482386	6215610
	0	123.092	0	709665	6392327
	0	7.53622	0	643738	6703452
	0	3.76811	0	567603	6595493
	0	5.02415	0	499078	6530376
	0	10.0483	0	475851	7043657
	0	2.51207	0	390602	6248057
	0	3.76811	0	531409	6591985
	0	3.76811	0	565078	6498455
	0	3.76811	0	566510	6731419
	0	8.79226	0	783382	7125794
	0	6.28019	0	608812	6727090
	0	11.3043	0	543399	6215608
	0	8.79226	0	297948	6496859
	0	5.02415	0	487926	6547377
	0	12.5604	0	587409	6254701
	0	6.28019	0	702875	6670796
	0	2.51207	0	643053	6566948
	0	8.79226	0	584527	6670222
	0	8.79226	0	458155	6361046
	0	5.02415	0	503375	6740737
	0	8.79226	0	412904	7022175
	0	5.02415	0	427244	6247316
	0	3.76811	0	346725	6495093
	0	6.28019	0	821986	7313019
	0	2.51207	0	520610	6225294
	0	13.8164	0	286218	6509931
	0	10.0483	0	386926	6286760
	0	31.4009	0	304831	6438430
	0	3.76811	0	356738	6324856
	0	7.53622	0	406135	6288985
	0.799326	0	0	462246	6335774
	0	7.53622	0	355838	6318948
	0	12.5604	0	330677	6411058
	0	10.0483	0	580942	6365459
	0	33.913	0	291044	6452276
	0	55.2656	0	369274	6313565
	0	5.02415	0	512333	6360853
	0	3.76811	0	568085	6670318
	0	12.5604	0	585934	6453590
	0	7.53622	0	551816	6226320
	0	5.02415	0	374895	6248184
	0	21.3526	0	528270	6591817
	0	1.25604	0	396019	6329402
	0	6.28019	0	416786	6207389
	0	13.8164	0	514819	6530397
	0	3.76811	0	598015	6583798
	0	6.28019	0	460361	6482058
	0	5.02415	0	372674	6432478
	0	7.53622	0	497745	6455734
	0	6.28019	0	563219	6377984
	0	7.53622	0	481878	6350838
	0	22.6087	0	722622	6388872
	0	6.28019	0	327151	6374224
	0	7.53622	0	543675	6713946
	0	13.8164	0	666793	6551170
	0	2.51207	0	387527	6249073
	0	6.28019	0	683720	6597405
	0	3.76811	0	439045	6169294
	0	15.0724	0	381106	6268800
	0	10.0483	0	549252	6237165
	0	12.5604	0	504926	6303157
	0	6.28019	0	507743	6955805
	0	6.28019	0	621584	6668461
	0	27.6328	0	440680	6517419
	0	6.28019	0	412288	6486747
	0	22.6087	0	286567	6520418
	0	6.28019	0	436950	6144089
	0	5.02415	0	650028	6701404
	0	8.79226	0	508337	6298395
	0	10.0483	0	523129	6716171
	0	12.5604	0	511358	6523309
	0	8.79226	0	307948	6457580
	0	6.28019	0	444278	6170727
	0	1.25604	0	722315	6647348
	0	3.76811	0	567363	6259412
	0	3.76811	0	585435	6602134
	0	7.53622	0	337831	6431151
	0	11.3043	0	617727	6537595
	0	0	54.9735	380564	6195708
	0	21.3526	0	322729	6385982
	0	8.79226	0	540017	6524535
	0	16.3285	0	706310	6370780
	0	8.79226	0	606305	6300556
	0	5.02415	0	421752	6471516
	0	7.53622	0	376098	6245741
	0	18.8406	0	600179	6638038
	0	6.28019	0	510913	6497770
	0	7.53622	0	508304	6403504
	0	17.5845	0	480259	6357257
	0	2.51207	0	737336	7063657
	0	6.28019	0	609682	6755098
	0	10.0483	0	713137	6650726
	0	3.76811	0	505443	6236886
	0	11.3043	0	683383	7016557
	0	7.53622	0	443993	6363576
	0	6.28019	0	588374	6730704
	0	11.3043	0	464823	6292029
	0	8.79226	0	453769	6155490
	0	7.53622	0	601847	7158959
	0	6.28019	0	590193	6477617
	0.799326	0	0	372687	6581504
	0	10.0483	0	471929	6342911
	0	10.0483	0	506718	6614312
	0	16.3285	0	288521	6480332
	0	179.613	0	560649	6536824
	0	15.0724	0	484621	6624988
	0	11.3043	0	336341	6625932
	0	21.3526	0	525423	6575072
	0	8.79226	0	322461	6527533
	0	10.0483	0	341891	6422426
	0	16.3285	0	432022	6157714
	0	6.28019	0	612980	6606006
	0	11.3043	0	531410	6237626
	0	5.02415	0	418454	6212688
	0	2.51207	0	676225	6604991
	0	3.76811	0	616823	6904025
	0	12.5604	0	693057	6616666
	0	7.53622	0	458764	7024810
	0	6.28019	0	513297	6247609
	0	12.5604	0	433951	6170903
	0	7.53622	0	564915	6273833
	0	11.3043	0	801789	7269149
	0.799326	0	0	604620	6455032
	0	6.28019	0	471887	6395950
	0	3.76811	0	508303	6659611
	0	17.5845	0	422880	6441404
	0	33.913	0	742832	7089498
	0	7.53622	0	405715	6386103
	0	17.5845	0	373576	6152485
	0	5.02415	0	726245	6411344
	0	10.0483	0	389833	6175278
	0	5.02415	0	442843	6274645
	0	26.3768	0	431396	6219121
	0	26.3768	0	520989	6619458
	0	12.5604	0	356749	6496750
	0	7.53622	0	478575	6982610
	0	10.0483	0	520699	6459591
	0	7.53622	0	490754	6368206
	0	6.28019	0	431772	6220792
	0	12.5604	0	404369	6248988
	0	6.28019	0	567205	6859172
	0	26.3768	0	427712	6270560
	0	13.8164	0	485111	6410737
	0	2.51207	0	392099	6245471
	0	7.53622	0	469866	6216142
	0	11.3043	0	389572	6264917
	0	116.811	0	440055	6360047
	0	6.28019	0	402042	6607460
	0	11.3043	0	704385	6408145
	0	6.28019	0	542364	6719114
	0	5.02415	0	612385	6522677
	0	102.995	0	403499	6602264
	0	5.02415	0	488513	6397113
	0	6.28019	0	588441	6266812
	0	31.4009	0	345995	6410817
	0	6.28019	0	318312	6425339
	0	17.5845	0	611509	7014983
	0	3.76811	0	562921	6346969
	0	31.4009	0	711871	6657126
	1.59865	0	0	498687	6330301
	0	7.53622	0	464069	6378081
	0	6.28019	0	591589	6358848
	3.19731	0	0	315310	6365232
	0	10.0483	0	575001	6450272
	0	8.79226	0	387431	6483956
	0	12.5604	0	389505	6671053
	0	3.76811	0	723465	7100627
	0	11.3043	0	485984	6298408
	0	16.3285	0	482421	6631630
	0	20.0966	0	398558	6192526
	0	12.5604	0	474728	7000815
	0	38.9372	0	452196	6469633
	0	6.28019	0	429472	6639220
	0	18.8406	0	557715	6978879
	0	11.3043	0	493868	6286314
	0	6.28019	0	442213	7014611
	0	8.79226	0	345591	6332477
	0	7.53622	0	404676	6424804
	0	10.0483	0	377982	6476123
	0	2.51207	0	694201	6614599
	0	8.79226	0	440687	7049308
	0	3.76811	0	427582	6347598
	0	8.79226	0	654612	7225396
	0	10.0483	0	646058	6614858
	1.59865	0	0	458185	6313327
	0	5.02415	0	601359	7159504
	0	11.3043	0	477512	6958964
	0	6.28019	0	583105	6711694
	0	2.51207	0	760553	7197036
	0	7.53622	0	652947	6664013
	0	26.3768	0	402665	6192380
	0	5.02415	0	780467	7168673
	0	8.79226	0	409356	6411000
	0	5.02415	0	336258	6562860
	0	5.02415	0	597923	6292594
	0	6.28019	0	582719	6793990
	0	6.28019	0	506760	6224240
	0	12.5604	0	614016	6613257
	0	8.79226	0	398042	6610443
	0	8.79226	0	646871	6613806
	0	5.02415	0	416372	6180959
	0	13.8164	0	472237	6275431
	0	8.79226	0	424057	6254024
	0	1.25604	0	539493	6393629
	0	7.53622	0	331887	6411894
	1.59865	0	0	526934	6310215
	0	15.0724	0	662356	6545060
	0	6.28019	0	387351	6267608
	0	13.8164	0	591856	6725427
	0	5.02415	0	545972	6284578
	0	6.28019	0	515396	6246837
	1.59865	0	59.5031	588322	7037470
	0	12.5604	0	353286	6334385
	0	8.79226	0	620075	6617626
	0	13.8164	0	440064	6267601
	0	18.8406	0	625877	6843365
	0	3.76811	0	622096	6939085
	0	17.5845	0	566005	6988148
	0	7.53622	0	434550	6200461
	0	8.79226	0	493341	6548246
	0	7.53622	0	544463	6516012
	0	28.8889	0	507386	6480903
	0	6.28019	0	311177	6416115
	0	35.169	0	396253	6153878
	0	3.76811	0	381869	6418948
	0	5.02415	0	445136	6143583
	0	5.02415	0	335645	6440120
	0	25.1207	0	437289	6216847
	0	5.02415	0	522418	6720795
	0	10.0483	0	428545	6435400
	0	8.79226	0	540951	6743358
	0.799326	10.0483	0	575053	6323945
	3.99663	0	0	408863	6586427
	0	30.1449	0	504028	6326054
	0	8.79226	0	433701	6148460
	0	6.28019	0	531602	6640432
	0	5.02415	0	639211	6548921
	0	3.76811	0	320036	6437513
	0	11.3043	0	394144	6497867
	0	1.25604	0	320440	6383708
	0	6.28019	0	424594	6184682
	0	8.79226	0	532714	6317835
	0	3.76811	0	367455	6617483
	0	3.76811	0	520509	6604873
	0	36.4251	0	360169	6317116
	0	3.76811	0	442549	6178892
	0	5.02415	0	578725	6787820
	0	6.28019	0	705606	7028574
	0	3.76811	0	395651	6204425
	0	5.02415	0	384495	6468761
	0	2.51207	0	767127	7185029
	0	25.1207	0	351699	6442448
	0	17.5845	0	448944	6354550
	0	20.0966	0	548824	6595785
	0	6.28019	0	565932	6649015
	0	8.79226	0	368851	6439983
	0	7.53622	0	428537	6216649
	0	12.5604	0	433463	6332214
	0	11.3043	0	703943	6631469
	0	5.02415	0	574032	6728088
	0	7.53622	0	384344	6374569
	0	8.79226	0	636893	6676787
	0	18.8406	0	807880	7155627
	1.59865	5.02415	0	533505	6563745
	0	154.493	0	703734	6344135
	0	5.02415	0	395189	6380238
	0	5.02415	0	418948	6265007
	0	12.5604	0	709540	6613526
	0	7.53622	0	293972	6463209
	0	41.4492	0	499301	6734887
	0	31.4009	0	452319	6228397
	0	7.53622	0	412445	6491787
	0	15.0724	0	699138	6655396
	0	8.79226	0	444057	6458862
	0	12.5604	0	860833	7331440
	0	3.76811	0	515121	6699036
	0	20.0966	0	583162	6295595
	0	16.3285	0	448123	6300583
	0	3.76811	0	496084	6284744
	0	26.3768	0	297818	6439339
	0.799326	0	0	627293	7006716
	0	11.3043	0	343576	6572112
	3.99663	23.8647	0	349177	6578494
	0	41.4492	0	457961	6933229
	0	17.5845	0	475419	6209945
	0	3.76811	0	600606	6484677
	0	6.28019	0	455962	6386106
	0	11.3043	0	581844	6550765
	0	2.51207	0	341362	6407146
	0	6.28019	0	400136	6167208
	0	22.6087	0	307888	6393737
	0	8.79226	0	307523	6392734
	0	17.5845	0	659186	6639427
	0	11.3043	0	587907	6731063
	0	28.8889	0	485105	6419561
	0	0	93.8615	376807	6425367
	0.799326	40.1932	0	375992	6201316
	0	13.8164	0	573890	6454147
	0	11.3043	0	326858	6390247
	0	13.8164	0	552734	6475097
	0	6.28019	0	511153	6522326
	0	5.02415	0	290321	6448753
	0	2.51207	0	524486	6387176
	0	2.51207	0	422007	6356480
	0	6.28019	0	797186	7179351
	0	2.51207	0	314333	6431083
	0	16.3285	0	702063	6319785
	0	11.3043	0	704176	6403821
	0	22.6087	0	508937	6241309
	0	3.76811	0	392786	6222992
	0	7.53622	0	357916	6370105
	0	74.1062	0	513454	6754985
	0	79.1304	0	450735	6506697
	0	5.02415	0	473390	6246397
	0	7.53622	0	492936	6721645
	0	6.28019	0	350781	6441296
	0	10.0483	0	366530	6368826
	0	25.1207	0	499972	6342137
	0	35.169	0	693925	6348372
	0	45.2173	0	436203	6437076
	0	11.3043	0	469217	6974827
	6.39461	0	0	299101	6432439
	0	5.02415	0	700054	6332043
	0	10.0483	0	498256	6570037
	0	6.28019	0	381328	6390239
	0	7.53622	0	356538	6627982
	0	3.76811	0	356450	6404736
	37.5683	0	0	412525	6190394
	0	12.5604	0	454061	6603520
	0	7.53622	0	397946	6233085
	0	2.51207	0	368323	6429076
	0	3.76811	0	546103	6842991
	0	7.53622	0	318852	6496410
	0	11.3043	0	584835	6636077
	0	8.79226	0	738971	7083337
	0	6.28019	0	739536	7103940
	0	13.8164	0	605123	6643547
	0	7.53622	0	354204	6384055
	0	6.28019	0	394674	6370349
	0	5.02415	0	529051	6702993
	0	10.0483	0	635437	6659406
	0	7.53622	0	555392	6221584
	0	15.0724	0	671362	6601723
	0	15.0724	0	670731	6601719
	0	27.6328	0	668797	6600337
	0	13.8164	0	497022	6734390
	0	5.02415	0	351996	6375007
	0	11.3043	0	373756	6389753
	0	13.8164	0	400859	6416262
	0	32.657	0	670287	6664196
	0	8.79226	0	557135	6574011
	0	79.1304	0	450090	6189982
	0	7.53622	0	703323	6573756
	0	11.3043	0	623746	6667536
	0	12.5604	0	384624	6233161
	3.99663	0	0	484344	6245042
	0	11.3043	0	456872	6210266
	0	15.0724	0	412665	6667355
	0	0	135.436	439857	6205256
	0	13.8164	0	603497	6628699
	1.59865	0	0	711348	6632098
	0	1.25604	0	546434	6269840
	0	2.51207	0	400041	6418074
	0	6.28019	0	381812	6458587
	12.7892	0	0	460646	6323345
	0	5.02415	0	538444	6575121
	0	26.3768	0	535879	6591655
	0	7.53622	0	320011	6372777
	0	8.79226	0	567944	6380292
	0	7.53622	0	340753	6342349
	0	7.53622	0	655213	6717430
	0	32.657	0	640585	6534815
	0	11.3043	0	421343	6208805
	0	5.02415	0	354277	6224454
	0	15.0724	0	477113	6210358
	0	11.3043	0	501054	6398223
	0	7.53622	0	380062	6187824
	0	11.3043	0	709659	6665866
	0	12.5604	0	735168	6370831
	0	2.51207	0	455296	6216100
	0	2.51207	0	650282	6608319
	0	1.25604	0	397442	6637552
	0	15.0724	0	460476	6583869
	0	22.6087	0	641461	6541818
	0	5.02415	0	327509	6379608
	0	5.02415	0	386952	6458594
	0	2.51207	0	773823	7173958
	0	6.28019	0	465261	6389700
	0	6.28019	0	383050	6421234
	8.79259	0	0	518729	7048558
	0	3.76811	0	499038	6608171
	0	3.76811	0	367673	6252906
	0	75.3622	0	495723	6335548
	0	2.51207	0	347300	6461045
	0	3.76811	0	571329	6274231
	0	7.53622	0	522901	6477729
	0.799326	0	0	427629	6483471
	3.19731	0	0	671615	6652793
	0	1366.57	0	414350	6180793
	0	11.3043	0	364667	6396629
	0	2.51207	0	609430	6924674
	0	2.51207	0	470804	6776933
	0	6.28019	0	552336	6661043
	0	5.02415	0	313799	6418215
	0	11.3043	0	483529	6359997
	4.79596	0	0	329834	6487879
	0	22.6087	0	431966	6253060
	0	3.76811	0	434729	6163682
	0	2.51207	0	561237	6790959
	0	3.76811	0	448020	6384039
	0	2.51207	0	373315	6206041
	1.59865	0	0	406961	6226123
	6.39461	0	0	595148	6702701
	0	3.76811	0	686168	6631224
	27.1771	0	0	505657	6568950
	3.99663	0	0	449133	6316562
	0	7.53622	0	441236	6203770
	0	5.02415	0	329006	6446493
	0	3.76811	0	544842	6458274
	0	13.8164	0	646720	6528300
	1.59865	0	0	429347	6284639
	0	6.28019	0	418510	6466677
	0	5.02415	0	360612	6376430
	0	11.3043	0	355705	6377335
	0	21.3526	0	452563	6294903
	0	5.02415	0	564114	6853599
	0	2.51207	0	459389	7020431
	0	11.3043	0	523932	6491244
	0	23.8647	0	601321	6461682
	0	7.53622	0	439787	6168433
	0	13.8164	0	674617	6612546
	0	13.8164	0	333981	6430617
	0	13.8164	0	724645	6386614
	0	11.3043	0	462550	6638913
	0	10.0483	0	799417	7255554
	0	149.468	0	422696	6477670
	0	16.3285	0	624135	6663138
	0	7.53622	0	705231	6600066
	0	167.053	0	425171	6285269
	0	65.3139	0	511922	6764204
	0	2.51207	0	582464	6471829
	0	7.53622	0	513557	6409576
	0	7.53622	0	356568	6402099
	0	6.28019	0	374375	6314858
	0	13.8164	0	416121	6657505
	0	7.53622	0	463352	6361875
	0	7.53622	0	322820	6527180
	0	21.3526	0	614469	6572358
	0	7.53622	0	592322	6769130
	0	18.8406	0	345980	6361395
	0	12.5604	0	440309	6249274
	0	13.8164	0	526033	6271599
	0	8.79226	0	434928	6221067
	0	5.02415	0	593095	6288858
	0	3.76811	0	637732	6660907
	0	1.25604	0	399972	6446615
	0	10.0483	0	556283	6268092
	0	8.79226	0	395737	6380689
	0	8.79226	0	307988	6393518
	0	8.79226	0	522441	7045368
	0	16.3285	0	472015	6426481
	0	12.5604	0	370018	6377877
	0	6.28019	0	592789	6358054
	0	30.1449	0	418269	6363720
	0	82.8985	0	449295	6180499
	0	7.53622	0	332282	6377096
	0	17.5845	0	437588	7017625
	0	12.5604	0	407190	6395369
	43.1636	0	0	483820	6447881
	0	10.0483	0	584125	6575980
	0	3.76811	0	315982	6365669
	0	23.8647	0	558663	6381387
	0	2.51207	0	663068	6999379
	0	17.5845	0	542306	6441808
	3.19731	0	0	555496	6376899
	0	5.02415	0	458027	6299793
	0	47.7294	0	415501	6200350
	0	10.0483	0	625821	6676164
	0	15.0724	0	327202	6388015
	0	12.5604	0	748216	7074616
	0	5.02415	0	564115	7003573
	0	3.76811	0	627692	6936196
	0	5.02415	0	525337	6334196
	0	6.28019	0	504532	6520799
	0	5.02415	0	625910	6571296
	0	3.76811	0	560318	6404786
	0	11.3043	0	548236	6661102
	0	3.76811	0	567012	6281856
	0	70.3381	0	430453	6160859
	0	6.28019	0	698887	7245684
	0	11.3043	0	475821	6217901
	0	17.5845	0	659466	6559358
	0	28.8889	0	475205	6344284
	0	7.53622	0	344805	6414575
	0	7.53622	0	417937	6343925
	0	15.0724	0	375742	6190301
	0	6.28019	0	581852	6528575
	0	79.1304	0	492611	6608961
	0	5.02415	0	577163	6350072
	0	10.0483	0	582281	6644033
	0	3.76811	0	493395	6395834
	0	50.2415	0	660494	6611260
	0	38.9372	0	538727	6264352
	0	6.28019	0	397709	6660331
	0	16.3285	0	502844	6636306
	0	10.0483	0	766913	7197206
	0	6.28019	0	505487	6236582
	0	10.0483	0	397103	6604759
	0	10.0483	0	349244	6516371
	0	8.79226	0	361081	6435786
	0	25.1207	0	392236	6556182
	0	23.8647	0	708698	6645249
	0.799326	0	0	426687	6278409
	0	6.28019	0	475650	6392562
	0	7.53622	0	671032	6611401
	0	3.76811	0	413714	6603316
	0	8.79226	0	553398	6562160
	0	7.53622	0	710210	6642558
	0	3.76811	0	441691	6418623
	0	5.02415	0	469733	6596333
	0	10.0483	0	569825	6446102
	0	5.02415	0	458893	6632372
	15.1872	0	0	451589	7040659
	0	21.3526	0	478839	6445377
	4.79596	0	0	358678	6326978
	0	11.3043	0	338762	6406455
	0	38.9372	0	421266	6239789
	0	7.53622	0	390991	6203076
	0	7.53622	0	330266	6433325
	0	6.28019	0	471568	6238761
	0	11.3043	0	541508	6263000
	0	3.76811	0	624925	6919348
	0	25.1207	0	350727	6421066
	0	3.76811	0	592606	6547621
	0	10.0483	0	469763	6593169
	0	13.8164	0	679363	6659698
	0	3.76811	0	543347	6215461
	0	41.4492	0	703008	6404167
	0	25.1207	0	394998	6180733
	0	7.53622	0	542397	6242177
	0	5.02415	0	618310	6579681
	0	12.5604	0	536627	6637124
	0	8.79226	0	545378	6233738
	0	12.5604	0	459041	6336736
	0	12.5604	0	601428	6590808
	0	6.28019	0	526153	6442705
	0	6.28019	0	310801	6426558
	0	18.8406	0	456134	6480576
	0	6.28019	0	428520	6482844
	0	38.9372	0	803454	7155053
	0	7.53622	0	381385	6317265
	0	7.53622	0	581260	6505158
	0	13.8164	0	676534	7021040
	0	10.0483	0	637745	7247682
	0	1.25604	0	394616	6215384
	0	17.5845	0	559910	6245940
	109.508	0	0	314534	6506729
	0	3.76811	0	311752	6498227
	0	11.3043	0	673130	6666792
	0	1.25604	0	340847	6498495
	0	3.76811	0	508262	6593078
	0	23.8647	0	833091	7314216
	0	5.02415	0	620521	6601431
	0	38.9372	0	401927	6181639
	0	5.02415	0	579982	6341621
	0	3.76811	0	450310	6300426
	0	6.28019	0	445730	6163620
	0	2.51207	0	417178	6392746
	0	8.79226	0	310648	6456072
	0	27.6328	0	555638	6734284
	0	5.02415	0	383419	6235703
	0	8.79226	0	315775	6371771
	0	12.5604	0	631278	6929064
	0	20.0966	0	305739	6479703
	0	2.51207	0	426629	6342040
	0	6.28019	0	381227	6390086
	0	18.8406	0	496380	6440970
	0	2.51207	0	312679	6437173
	0	22.6087	0	665627	6550206
	0	7.53622	0	593125	6490299
	0	3.76811	0	766873	7306095
	0	2.51207	0	436971	6367664
	0	7.53622	0	302254	6516265
	0	8.79226	0	361875	6384261
	0	6.28019	0	483226	6702474
	0	6.28019	0	656028	7426473
	0	36.4251	0	508706	6729159
	0	3.76811	0	610549	6667933
	0	7.53622	0	597676	6797462
	0	6.28019	0	434654	6200040
	0	70.3381	0	438283	6139952
	0	7.53622	0	332972	6541899
	0.799326	0	0	558181	6846623
	0	7.53622	0	395764	6204112
	0	2.51207	0	601484	6945023
	0	18.8406	0	296573	6449054
	0	8.79226	0	319353	6378789
	0	3.76811	0	353970	6433219
	0	10.0483	0	365743	6425516
	0	5.02415	0	403744	6391801
	0	21.3526	0	394604	6592809
	0	10.0483	0	393457	6601988
	0	8.79226	0	439791	6205432
	0	17.5845	0	489425	6998224
	0	10.0483	0	514506	6594162
	0	7.53622	0	642104	6714643
	0	8.79226	0	394307	6206521
	0	5.02415	0	381174	6428900
	0	5.02415	0	386918	6349838
	0	6.28019	0	327670	6465794
	0	3.76811	0	441136	6287916
	0	5.02415	0	299952	6487238
	0	13.8164	0	858601	7556494
	0	3.76811	0	471988	6964998
	0	16.3285	0	386801	6391321
	0	7.53622	0	361424	6368065
	0	10.0483	0	529414	6568221
	0	6.28019	0	458260	6389361
	0	5.02415	0	412765	6186505
	1.59865	10.0483	0	526478	6374503
	0.799326	0	0	404066	6422698
	0	18.8406	0	768897	7112919
	0	3.76811	0	483200	6444755
	1.59865	0	0	443577	6419964
	0	10.0483	0	630216	7242057
	0	10.0483	0	631666	6721355
	0	15.0724	0	516099	6331460
	0	8.79226	0	422523	6171377
	0	5.02415	0	515957	6872598
	0	6.28019	0	824764	7355256
	3.19731	0	0	522195	6363617
	0	2.51207	0	403954	6160642
	0	10.0483	0	644813	6654921
	0	15.0724	0	389292	6154750
	0	2.51207	0	565312	6247135
	0	7.53622	0	449282	6631166
	0	7.53622	0	724867	6393868
	0	5.02415	0	527199	6334488
	0	15.0724	0	346276	6384900
	0	5.02415	0	444539	6166342
	0	7.53622	0	567779	6532172
	0	10.0483	0	671835	7021535
	0	16.3285	0	607390	6723587
	0	7.53622	0	617732	6879691
	0	40.1932	0	435695	6509290
	0	7.53622	0	497042	6638644
	0	6.28019	0	636952	6574165
	0	6.28019	0	509856	6587854
	0	8.79226	0	554872	6222996
	0	8.79226	0	482928	6458683
	0	6.28019	0	788186	7208430
	0	5.02415	0	402800	7004576
	0	12.5604	0	476438	6584970
	0	13.8164	0	433732	6236907
	0	16.3285	0	586652	6621740
	0.799326	0	0	432147	6354318
	0	6.28019	0	373820	6246450
	0	7.53622	0	667865	6996758
	0	3.76811	0	686172	6602339
	0.799326	0	0	434907	6210380
	0	3.76811	0	737794	7095376
	0	2.51207	0	381019	6269121
	0	5.02415	0	635966	6670138
	0	2.51207	0	374464	6185576
	0	3.76811	0	475977	6281599
	0	5.02415	0	366263	6401807
	0	11.3043	0	516241	6455380
	0	6.28019	0	434878	6158799
	0.799326	0	0	346367	6311294
	0	8.79226	0	466266	6297294
	0	3.76811	0	594896	6530563
	0	7.53622	0	369673	6393959
	0	2.51207	0	504027	6414385
	0	3.76811	0	428831	6484793
	2.39798	0	0	400490	6640370
	0	5.02415	0	381334	6213454
	0	12.5604	0	673313	6685490
	0	6.28019	0	664717	6990972
	0	11.3043	0	587481	6260582
	0	12.5604	0	748296	7314340
	0	10.0483	0	474350	6987182
	0	7.53622	0	391956	6498315
	0	6.28019	0	594517	6612850
	0	10.0483	0	320090	6512587
	0	11.3043	0	566926	6272129
	0	5.02415	0	315946	6449864
	0	8.79226	0	622731	6633286
	0	6.28019	0	419843	6180495
	0	3.76811	0	447030	6151323
	0	27.6328	0	711772	6651001
	0	92.9468	0	388788	6149565
	0	2.51207	0	440386	6390612
	0	7.53622	0	583297	6347773
	0	16.3285	0	608580	6304656
	0	79.1304	0	721490	6354065
	0	2.51207	0	795002	7229718
	0	10.0483	0	596003	6529544
	0	3.76811	0	578948	6421538
	0	8.79226	0	542951	6741742
	0	2.51207	0	737871	7095415
	0	8.79226	0	311116	6449930
	0	0	851.471	385326	6181717
	0	23.8647	0	428220	6158040
	0	251.207	0	517024	6347120
	0	3.76811	0	568382	6409363
	0	8.79226	0	352149	6230873
	0	15.0724	0	376686	6151156
	0	5.02415	0	532010	6262709
	0	12.5604	0	516947	6549626
	0	11.3043	0	595770	6585331
	0	2.51207	0	329170	6429536
	0	17.5845	0	445227	6521234
	0	6.28019	0	414860	6408978
	0	13.8164	0	476096	6353540
	0	18.8406	0	338492	6406094
	0	8.79226	0	371042	6245375
	0	6.28019	0	349623	6418865
	0	15.0724	0	569468	6925688
	0	5.02415	0	616284	7079425
	0	11.3043	0	424496	6172811
	2.39798	0	0	492577	6599362
	0	3.76811	0	540242	6806014
	0	3.76811	0	442435	6156873
	0	25.1207	0	458907	6586487
	0.799326	0	0	422812	6162798
	0	10.0483	0	470806	6759447
	0	12.5604	0	595797	6653398
	0	3.76811	0	311979	6429483
	0	7.53622	0	563172	6279786
	0	12.5604	0	667377	6608882
	0	30.1449	0	551729	6229304
	0	2.51207	0	443690	6581992
	3.19731	23.8647	0	530004	6274487
	0	7.53622	0	759728	7197351
	0	12.5604	0	713846	6632666
	0	15.0724	0	631978	6620269
	0	7.53622	0	691997	6638262
	0	10.0483	0	661299	6617354
	0	3.76811	0	561553	6478769
	0	3.76811	0	373104	6242479
	0	3.76811	0	585240	6846338
	0	6.28019	0	414267	6283017
	0	6.28019	0	557739	6235142
	0	10.0483	0	404372	6391532
	0	5.02415	0	421223	6326481
	0	11.3043	0	745317	7078854
	0	10.0483	0	624415	7232573
	7.99326	2.51207	0	367177	6456477
	0	6.28019	0	572227	6808351
	0	12.5604	0	616976	6559566
	0	6.28019	0	688565	6628855
	0	6.28019	0	445281	6587259
	0	12.5604	0	391005	6508238
	0	8.79226	0	370972	6470963
	0	5.02415	0	586559	6477785
	0	3.76811	0	400589	6226667
	0	8.79226	0	369351	6653641
	0	3.76811	0	448845	6476438
	0	8.79226	0	573546	6728459
	0	5.02415	0	637721	6924973
	0	13.8164	0	540042	6580815
	0	16.3285	0	367799	6291681
	0	7.53622	0	639867	7125027
	0	15.0724	0	496974	6458431
	0	13.8164	0	587358	6340696
	0	5.02415	0	652036	6618879
	0	6.28019	0	610893	6622453
	0	6.28019	0	599737	6790509
	0	3.76811	0	473591	6938049
	0	16.3285	0	626654	6544453
	0	20.0966	0	526076	6566143
	0	30.1449	0	485760	6310945
	0	27.6328	0	395974	6615198
	0	8.79226	0	540092	6853148
	0	5.02415	0	637598	6574650
	0	5.02415	0	351102	6520460
	0	3.76811	0	687922	7315557
	0	10.0483	0	327818	6423270
	0	6.28019	0	634677	6646712
	0	6.28019	0	540579	6251609
	0	5.02415	0	391537	6237302
	0	7.53622	0	459389	7000700
	0	6.28019	0	378472	6231012
	0	11.3043	0	640892	6637074
	0	10.0483	0	444648	6159712
	0	6.28019	0	518267	6533751
	0	26.3768	0	512845	6267433
	0	6.28019	0	363787	6337924
	0	7.53622	0	374853	6484053
	0	5.02415	0	468126	6226829
	0	21.3526	0	432231	6268689
	0	16.3285	0	492858	6373853
	0	13.8164	0	344871	6326385
	0	26.3768	0	366886	6557936
	0	7.53622	0	398148	6337198
	0	7.53622	0	650632	7259304
	0	7.53622	0	472646	6566059
	0	1.25604	0	340229	6331497
	0	7.53622	0	897356	7351791
	25.5784	0	0	457153	7036810
	0	15.0724	0	597625	6547330
	0	6.28019	0	410853	6160527
	0	5.02415	0	424529	6473097
	3.19731	0	0	821801	7353845
	0	2.51207	0	351490	6231495
	0	3.76811	0	596185	6513116
	0	7.53622	0	411848	6424428
	0	6.28019	0	325097	6533633
	0	22.6087	0	400426	6149328
	0	28.8889	0	401727	6481994
	0	7.53622	0	589774	6637747
	0	12.5604	0	477890	6285796
	0	5.02415	0	562401	6607263
	0	2.51207	0	468286	6212563
	0	6.28019	0	538105	6253091
	0	7.53622	0	658746	7052343
	0	11.3043	0	443978	6290988
	0	6.28019	0	475959	6300823
	0	3.76811	0	439900	6237605
	0	8.79226	0	484711	6514446
	0	5.02415	0	660160	6635236
	12.7892	0	0	517499	6576164
	0	21.3526	0	681310	6646380
	0	30.1449	0	676093	6628335
	0	5.02415	0	481150	6397823
	0	8.79226	0	604314	6556744
	0	11.3043	0	640357	6549005
	0	55.2656	0	569934	6600455
	10.3912	32.657	0	366400	6366795
	0	3.76811	0	603455	6521727
	0	3.76811	0	443313	6167077
	0	8.79226	0	424364	6235319
	0	6.28019	0	520885	6576004
	2.39798	0	0	405039	6161472
	0	40.1932	0	763497	7385871
	0	25.1207	0	430895	6325479
	0	5.02415	0	781944	7283583
	0	10.0483	0	512242	6492763
	0	15.0724	0	384126	6674005
	0	5.02415	0	376438	6222840
	0	3.76811	0	493947	6572187
	0	20.0966	0	691036	6700576
	0	7.53622	0	520842	6576254
	0	21.3526	0	634634	6952729
	0.799326	0	0	387241	6243591
	0.799326	0	0	693060	6621182
	0.799326	0	0	547819	6797861
	0	5.02415	0	555677	6554040
	0	6.28019	0	387136	6392981
	0	6.28019	0	431883	6608273
	0	5.02415	0	609455	6927734
	0	8.79226	0	748882	7188289
	0.799326	17.5845	0	391305	6625217
	0	3.76811	0	692693	6597557
	1.59865	0	0	472243	6436185
	0	11.3043	0	394696	6479920
	30.3744	0	0	624651	6545530
	0	5.02415	0	710726	6388840
	0	5.02415	0	568392	6838345
	0	7.53622	0	652663	6624725
	0	5.02415	0	626961	7212241
	0	0	65.4284	510836	6535331
	0	25.1207	0	524482	7068974
	0	23.8647	0	533115	6385822
	0	3.76811	0	455431	6578782
	0	6.28019	0	676602	7016370
	0	8.79226	0	552009	6736066
	0	7.53622	0	567434	6731250
	0	26.3768	0	525261	6510853
	0	8.79226	0	786136	7134473
	0	6.28019	0	376750	6624778
	0.799326	0	0	660562	6611291
	0	5.02415	0	476615	6231184
	0	10.0483	0	401477	6656749
	0	141.932	0	571979	6480734
	0	6.28019	0	712437	6650201
	0	2.51207	0	582748	6505354
	0	3.76811	0	624184	6547322
	0	10.0483	0	705054	6604937
	0	3.76811	0	473635	6346085
	0	7.53622	0	697719	6628910
	0	7.53622	0	430578	6692506
	0	7.53622	0	681664	6687921
	0	28.8889	0	385025	6264715
	0	23.8647	0	716904	6648754
	0.799326	0	0	344638	6362214
	0	3.76811	0	462850	6363030
	0	11.3043	0	424191	6181541
	3.99663	0	0	413331	6470390
	0	8.79226	0	478972	6579326
	0	18.8406	0	321931	6611161
	0	6.28019	0	354697	6414810
	0	32.657	0	552898	6352221
	0	2.51207	0	410058	6454062
	0	7.53622	0	707045	6647182
	0	25.1207	0	786538	7210989
	0	31.4009	0	474227	6332504
	0	10.0483	0	330243	6580349
	0	11.3043	0	609707	7012653
	0	8.79226	0	776161	7183867
	0	6.28019	0	497334	6416311
	0	47.7294	0	396932	6226515
	0	5.02415	0	632919	6683228
	0	22.6087	0	299026	6486497
	0	8.79226	0	462258	6211060
	0	3.76811	0	355713	6369305
	0	2.51207	0	532083	6602260
	0	3.76811	0	549764	6361858
	0	12.5604	0	562456	6585164
	0	8.79226	0	344031	6628350
	0	1.25604	0	527847	6217879
	0	13.8164	0	685199	6689688
	0	2.51207	0	732821	6405268
	0	2.51207	0	681541	6692801
	0	6.28019	0	371511	6204160
	0	3.76811	0	670316	6691958
	0	8.79226	0	362369	6292565
	0	7.53622	0	408333	6377386
	0	11.3043	0	668530	6541716
	0	13.8164	0	537771	6277498
	0	20.0966	0	594939	7036309
	0	7.53622	0	504880	6715721
	0	13.8164	0	412874	6214727
	0	2.51207	0	585318	6849314
	0	7.53622	0	383459	6439849
	0	8.79226	0	533603	6601589
	0	20.0966	0	530477	6477691
	0	6.28019	0	361994	6604581
	0	1.25604	0	801178	7269729
	0	6.28019	0	413194	6661679
	8.79259	0	0	585313	6479025
	0	3.76811	0	575186	6632112
	0	16.3285	0	496416	6516417
	0	3.76811	0	505427	6237093
	0	8.79226	0	359817	6402735
	0	5.02415	0	454752	6461808
	0	7.53622	0	700833	6622955
	0	2.51207	0	650347	7025728
	0	8.79226	0	518053	6267246
	0	6.28019	0	473588	6630041
	0	8.79226	0	393078	6470646
	0	7.53622	0	440036	6140114
	0	3.76811	0	425098	6276015
	0	8.79226	0	432812	6439149
	0	12.5604	0	441851	6524487
	0	3.76811	0	384445	6236260
	0	7.53622	0	686590	6627025
	0	10.0483	0	359626	6375875
	0	6.28019	0	648990	6690772
	0	6.28019	0	634367	6654852
	0	86.6666	0	409311	6250844
	0	6.28019	0	320150	6467898
	0	2.51207	0	569488	6269773
	0	2.51207	0	540521	7092251
	0	23.8647	0	365536	6214712
	0	6.28019	0	564571	6359224
	0	3.76811	0	569026	6552941
	0	6.28019	0	442359	6515193
	0	3.76811	0	300583	6495071
	0	2.51207	0	346742	6411154
	0	7.53622	0	667299	6542213
	0	2.51207	0	535339	6764849
	0	26.3768	0	440427	6285896
	0	8.79226	0	582360	6808138
	0	8.79226	0	496083	6892642
	0	15.0724	0	612330	6503109
	0	21.3526	0	387167	6566734
	15.1872	0	0	401374	6235227
	0	7.53622	0	472503	6245466
	0	13.8164	0	342155	6486903
	0	17.5845	0	534529	7113025
	0	17.5845	0	511026	6277634
	0	8.79226	0	466898	6301665
	0	6.28019	0	531142	6718818
	0	6.28019	0	448681	6791880
	0	7.53622	0	296454	6476295
	7.19394	12.5604	0	408025	6431870
	0	8.79226	0	818848	7274531
	0	50.2415	0	743047	6431027
	0	5.02415	0	402839	6840797
	0	5.02415	0	655706	6621499
	0	5.02415	0	536598	6357383
	0	12.5604	0	620953	6634165
	0	22.6087	0	470464	6370949
	0	5.02415	0	423670	6297548
	0	5.02415	0	493318	6316043
	0	11.3043	0	581437	6619676
	0	18.8406	0	560252	6696242
	0	10.0483	0	540788	6616961
	0	5.02415	0	614873	6634499
	0.799326	6.28019	0	564824	7184489
	0	7.53622	0	410812	6592308
	20.7825	0	0	598887	6419411
	3.99663	0	0	390205	6413019
	0	8.79226	0	335416	6456985
	9.59192	32.657	0	561875	6585472
	8.79259	0	0	371851	6447352
	0	5.02415	0	672627	6565552
	0	5.02415	0	410365	6597689
	0	20.0966	0	508617	6624381
	0	13.8164	0	560726	6388030
	0	25.1207	0	608748	6309313
	0	8.79226	0	411899	6208827
	0	37.6811	0	696536	6364665
	1.59865	0	0	417396	6151895
	0	42.7053	0	473557	6568915
	0	1.25604	0	331869	6423660
	0	57.7777	0	414013	6458419
	0	13.8164	0	458780	6411440
	0	2.51207	0	543540	6215361
	0	8.79226	0	533632	6233432
	0	6.28019	0	620071	6557303
	0	37.6811	0	625171	6528812
	0	20.0966	0	449528	6146902
	0	8.79226	0	463494	7024711
	1.59865	0	0	435204	6208911
	0	6.28019	0	436885	6505405
	0	23.8647	0	417606	6498382
	0	6.28019	0	349293	6411256
	0	10.0483	0	490197	6234135
	0	7.53622	0	656292	6554043
	3.99663	0	0	451997	6195155
	0	26.3768	0	396647	6230043
	0	7.53622	0	635292	6648209
	0	6.28019	0	429819	6204532
	1.59865	0	0	317261	6450695
	0	12.5604	0	548118	6420581
	0	8.79226	0	640138	6646023
	0	12.5604	0	631846	6956013
	0	17.5845	0	424039	6207238
	0	28.8889	0	295315	6478817
	0.799326	0	0	407019	6228057
	19.1838	0	0	397953	6210998
	0	3.76811	0	329476	6443666
	0	10.0483	0	395148	6664660
	1.59865	10.0483	0	599946	6656924
	22.3811	0	0	604767	6509125
	0	10.0483	0	402745	6604467
	0	2.51207	0	408807	6393638
	0.799326	0	0	493282	6783121
	0	10.0483	0	443727	6609508
	0	7.53622	0	499822	6260796
	0	10.0483	0	499386	6316122
	0	12.5604	0	558764	6700647
	3.99663	0	0	474678	6410249
	0	12.5604	0	461616	6714892
	0.799326	0	0	430655	6164962
	0	71.5941	0	710249	6641646
	0	3.76811	0	398561	6177683
	0	17.5845	0	596161	7063900
	0	5.02415	0	603195	6538431
	0	11.3043	0	532943	6438657
	0	32.657	0	397881	6605602
	0	11.3043	0	502976	6326135
	0	54.0096	0	465211	6403918
	0	8.79226	0	619049	7004226
	0	17.5845	0	705363	6342274
	0	27.6328	0	426801	6278174
	0	15.0724	0	345595	6391277
	0	5.02415	0	644950	6547202
	0	43.9613	0	611579	6322639
	0	20.0966	0	578430	7059496
	0	23.8647	0	647094	6649586
	0	104.251	0	695466	6340468
	0	7.53622	0	369717	6333162
	0	8.79226	0	525931	7061150
	0	3.76811	0	373188	6599142
	3.19731	0	0	577597	7022318
	0	3.76811	0	455300	6267526
	0	2.51207	0	457092	6213405
	0	15.0724	0	427106	6155079
	0	15.0724	0	533667	6454631
	0	3.76811	0	437908	6326019
	0	12.5604	0	414708	6177616
	0	6.28019	0	902160	7343470
	0	11.3043	0	420566	6477530
	0	6.28019	0	530632	6551352
	0	3.76811	0	696762	6344050
	0	5.02415	0	628441	7006950
	0	2.51207	0	547246	6723882
	0	15.0724	0	486640	6534630
	3.99663	0	0	377912	6231122
	0	13.8164	0	397207	6216264
	0	6.28019	0	618309	6947552
	0	2.51207	0	448792	6785616
	0	37.6811	0	406529	6442210
	0	6.28019	0	432650	6235303
	0	11.3043	0	312489	6506392
	1.59865	0	0	424333	6196415
	0	7.53622	0	577238	6350246
	0	15.0724	0	607900	6484195
	0	8.79226	0	479246	6999716
	0	66.57	0	769368	7187897
	0	36.4251	0	621024	6342827
	0	11.3043	0	588000	6730439
	18.3845	0	0	421745	6244088
	0	16.3285	0	498510	6382683
	0	7.53622	0	543991	6279174
	0	2.51207	0	633659	6539845
	0	6.28019	0	430830	6176168
	0	15.0724	0	359020	6251207
	0	119.324	0	482101	6212120
	0	6.28019	0	500173	6564998
	0.799326	0	0	363724	6548950
	0	1.25604	0	409058	6400983
	0	13.8164	0	394814	6467379
	0	22.6087	0	333606	6632971
	0	7.53622	0	414260	6368910
	8.79259	0	0	400766	6186447
	0	54.0096	0	858220	7334550
	0	227.343	0	419471	6469125
	0	17.5845	0	534571	6712167
	0	2.51207	0	712575	7146025
	0.799326	0	0	435214	6355291
	0	30.1449	0	405086	6446781
	0	10.0483	0	385324	6233808
	0	6.28019	0	621859	7290250
	6.39461	0	0	407612	6447131
	0	37.6811	0	367526	6246097
	0	5.02415	0	393935	6629229
	0	15.0724	0	395927	6164846
	0	10.0483	0	599436	7221957
	0	3.76811	0	535967	6551081
	0	2.51207	0	371989	6205685
	0	36.4251	0	718881	6645883
	31.9731	0	0	416045	6460829
	0	27.6328	0	683530	6607470
	0	6.28019	0	487039	6558091
	0	12.5604	0	630921	6690619
	0	8.79226	0	803432	7281399
	0	8.79226	0	530410	6575834
	0	13.8164	0	346485	6337447
	0	10.0483	0	411922	6237092
	0	8.79226	0	473416	6589229
	0	20.0966	0	417133	6179399
	0	3.76811	0	491616	6240291
	0	20.0966	0	506765	6254821
	0	7.53622	0	395758	6166021
	0	6.28019	0	491398	6248988
	0	10.0483	0	365452	6225943
	0	8.79226	0	706338	6660556
	1.59865	0	0	544337	6334918
	0	3.76811	0	441375	6499828
	0	8.79226	0	376956	6407645
	2.39798	0	0	415454	6379547
	0	7.53622	0	523302	6736661
	0	10.0483	0	396561	6141352
	0	23.8647	0	384198	6257486
	0	38.9372	0	385302	6264829
	0	18.8406	0	544919	6590828
	0	10.0483	0	502871	6492537
	0	10.0483	0	380219	6548151
	0	6.28019	0	492600	6784506
	1.59865	0	0	428285	6202777
	0	7.53622	0	466233	6285524
	0	21.3526	0	473661	6310902
	0	15.0724	0	391278	6623079
	0	7.53622	0	645150	6533948
	0	33.913	0	442663	6161063
	0	5.02415	0	375243	6211773
	0	1.25604	0	521779	6734306
	0	3.76811	0	602605	6993031
	0	182.125	0	414582	6417163
	0	89.1787	0	694602	6368423
	0	10.0483	0	355736	6528863
	0	32.657	0	591948	6512887
	0	11.3043	0	571707	6279647
	0	0	337.003	387053	6194267
	4.79596	0	0	515551	6350261
	0	2.51207	0	435339	6413232
	0	11.3043	0	531014	6735033
	0	0	566.296	426953	6183413
	0.799326	20.0966	0	425729	6168177
	0	12.5604	0	466162	6572812
	0	22.6087	0	602929	6836079
	0	15.0724	0	288010	6513930
	0.799326	0	0	718773	7056665
	0	7.53622	0	637027	7234065
	7.19394	0	0	445415	6156804
	0	21.3526	0	712817	7145725
	0	8.79226	0	494866	6314671
	0	7.53622	0	632901	6552968
	0	5.02415	0	373466	6238870
	0	13.8164	0	490168	6567968
	5.59528	0	0	618508	6526695
	0	11.3043	0	425775	6345742
	0	20.0966	0	497194	6456234
	0	7.53622	0	431793	6159519
	0	2.51207	0	636045	6678372
	0	20.0966	0	461766	6381261
	0	6.28019	0	482285	6463368
	0	23.8647	0	616197	6325121
	0	6.28019	0	591211	6756943
	0	17.5845	0	727546	6410330
	0	3.76811	0	622385	6550323
	0	7.53622	0	348025	6334366
	0	99.227	0	420831	6172228
	0	62.8019	0	597324	6262365
	0	13.8164	0	426305	6499367
	0	7.53622	0	397154	6586811
	0	6.28019	0	438470	6197982
	0	13.8164	0	459698	6217585
	7.99326	0	0	453261	6445118
	0	2.51207	0	422073	6458242
	0	18.8406	0	383474	6455684
	0	2.51207	0	814151	7316702
	0	0	153.365	432683	6208013
	16.7859	0	0	597812	6687401
	0	7.53622	0	508418	6624789
	0	0	452.865	355945	6307550
	0	12.5604	0	615427	6577040
	16.7859	0	0	541456	6447668
	0	25.1207	0	512729	6224817
	0	25.1207	0	322785	6498081
	0	8.79226	0	270458	6534164
	0	10.0483	0	460399	6275355
	0	7.53622	0	405879	6648650
	0	7.53622	0	562047	6246183
	0	8.79226	0	437426	6215826
	0	8.79226	0	367851	6246614
	0	15.0724	0	607446	6861931
	0	13.8164	0	708478	7163408
	0	11.3043	0	722620	7201516
	0.799326	0	0	629520	6517284
	0	7.53622	0	599899	7025543
	0	10.0483	0	429874	6402617
	0.799326	0	0	369700	6402731
	0	20.0966	0	511132	6605930
	0	99.227	0	575742	6408856
	0	94.2028	0	597585	6474179
	0	2.51207	0	825968	7286848
	0	2.51207	0	380155	6354026
	0	6.28019	0	478115	7002735
	0	11.3043	0	614584	6520150
	0	10.0483	0	371084	6409677
	0	2.51207	0	775637	7132426
	0	6.28019	0	567310	6550864
	0	7.53622	0	655178	6624551
	0	18.8406	0	374399	6593629
	0	8.79226	0	357377	6377359
	3.19731	0	0	586971	6666387
	0	5.02415	0	487574	6409676
	0	21.3526	0	525981	6599807
	0	6.28019	0	311255	6416650
	0	12.5604	0	361061	6405761
	0.799326	12.5604	0	340290	6407500
	0	5.02415	0	628435	6529053
	0	11.3043	0	419342	6471267
	0	2.51207	0	380938	6172494
	0	7.53622	0	571006	6788393
	0	20.0966	0	519671	6366647
	0	2.51207	0	348102	6432806
	0	11.3043	0	402130	6702904
	0	37.6811	0	549158	6450234
	0	8.79226	0	577228	6854866
	0	7.53622	0	683115	6614445
	0	3.76811	0	614478	6673808
	0	16.3285	0	443387	6207992
	0	15.0724	0	424801	6403388
	0	3.76811	0	336449	6346424
	0	7.53622	0	358659	6318455
	2.39798	0	0	381936	6480197
	0	15.0724	0	608414	6723474
	11.9899	0	0	640551	6997329
	3.99663	64.0579	0	471648	6273500
	0	6.28019	0	382618	6270369
	0	15.0724	0	607396	6626814
	1.59865	48.9855	0	617193	6671259
	0.799326	0	0	490588	7076606
	0	6.28019	0	497532	7018288
	0	5.02415	0	310413	6416556
	0	8.79226	0	547304	6234585
	0	5.02415	0	383861	6151632
	0.799326	0	0	395731	6661383
	0	12.5604	0	387040	6256668
	0	5.02415	0	432472	6215573
	0	47.7294	0	498528	6288787
	0	8.79226	0	377411	6407739
	0	21.3526	0	317185	6508210
	0	17.5845	0	369632	6226007
	0	11.3043	0	326575	6383084
	0	7.53622	0	514487	6668789
	0	5.02415	0	776663	7162079
	0	46.4734	0	393338	6358617
	0	10.0483	0	367933	6400647
	7.19394	0	0	490103	6410492
	1.59865	0	0	550909	6224171
	0	16.3285	0	657242	6713871
	0	2.51207	0	450825	6221472
	0	13.8164	0	527669	6508026
	0	8.79226	0	354839	6368883
	3.19731	45.2173	0	474970	6279580
	0	5.02415	0	507816	6521683
	0	7.53622	0	646143	6547606
	0	10.0483	0	489176	6242365
	0	5.02415	0	377753	6244514
	0	3.76811	0	440249	6457057
	0	2.51207	0	463185	6409683
	4.79596	389.372	0	566262	6572336
	0	12.5604	0	858744	7334062
	0	6.28019	0	312990	6487025
	0	5.02415	0	395828	6502052
	0	3.76811	0	464973	6587288
	0	13.8164	0	519554	6579189
	0	8.79226	0	552246	6287008
	0.799326	22.6087	0	439326	6178484
	0	7.53622	0	556106	6704871
	0	25.1207	0	508788	6439788
	0	5.02415	0	581876	6314215
	0	41.4492	0	384424	6259987
	2.39798	0	0	342469	6368057
	0	10.0483	0	339045	6605462
	0	12.5604	0	467373	6317181
[truncated: 27,740 more rows]

## Sheet: S3
	Cattle	Sheep	Pigs	X	Y
	4.81189	0	0	365968	6222308
	4.81189	8.74339	0	413094	6751307
	97.0398	0	0	541364	6698032
	5.61387	0	0	525251	6699672
	150.773	0	0	491156	6738784
	16.0396	0	0	544555	6706291
	117.089	0	0	572178	6662945
	38.4951	0	0	519160	6710633
	12.8317	212.756	0	551294	6698096
	28.8713	0	0	543303	6731629
	4.81189	45.1742	0	605780	6942405
	118.693	0	0	558081	6701485
	1.60396	0	0	551642	6700547
	8.01982	14.5723	0	561103	6698373
	8.01982	0	0	541472	6741519
	117.891	0	0	542432	6698520
	27.2674	0	0	478098	6754674
	186.06	0	0	552912	6680063
	11.2277	0	0	499271	6744032
	35.2872	0	0	527402	6674465
	194.08	0	0	540506	6699517
	27.2674	0	0	411608	6824116
	3.20793	0	0	605379	6669253
	0	18.944	0	618923	6672964
	4.81189	0	0	605082	6654073
	12.8317	0	0	605010	6645881
	9.62378	10.2006	0	596112	6685754
	72.9804	0	0	612861	6869052
	4.00991	0	0	597711	6782023
	51.3268	0	0	601425	6842969
	9.62378	0	0	597720	6791719
	12.8317	0	0	594778	6755769
	0	5.82892	0	593189	6736237
	20.0495	0	0	586809	6706670
	30.4753	0	0	581074	6858616
	137.941	0	0	613396	6883032
	0.801982	11.6578	0	596902	6691276
	0.801982	0	0	566705	6840499
	4.00991	33.5163	0	597448	6689109
	153.179	0	0	602691	6696684
	5.61387	0	0	603566	6883581
	16.0396	0	0	578672	6709928
	17.6436	0	0	601175	6805658
	28.8713	0	0	584989	6707907
	55.3368	0	0	585524	6707434
	21.6535	0	0	591652	6700680
	48.9209	0	0	601744	6697294
	151.575	0	126.972	530427	6953116
	28.0694	0	0	589664	6727619
	0	49.5459	0	611151	6695014
	0.801982	0	0	604845	6875259
	93.8319	0	0	611978	6837510
	1.60396	0	0	602894	6841544
	0	0	92.0188	782842	7268269
	12.8317	0	0	436727	6357137
	18.4456	0	0	378240	6236788
	12.0297	0	0	473857	6341571
	0	20.4012	0	475564	6339749
	8.8218	0	0	474300	6344462
	0	20.4012	0	362632	6296889
	44.109	0	0	390009	6257422
	1.60396	21.8585	0	431990	6183742
	0	11.6578	0	712231	6646480
	7.21784	0	0	383147	6247331
	12.8317	0	0	675102	6619167
	68.1685	34.9735	987.906	668765	6623780
	16.0396	0	0	669527	6627996
	184.456	0	0	649829	6689198
	93.8319	0	0	649920	6685892
	7.21784	0	0	626903	6678347
	0	0	34.3584	664941	6656554
	31.2773	14.5723	0	730709	6641006
	0.801982	0	0	698159	6624826
	3.20793	0	0	676904	6652665
	7.21784	0	0	589073	6541121
	75.3863	0	0	578673	6576815
	0	0	1015.77	370281	6290562
	0	4.37169	0	628524	6523716
	0	26.2302	0	583275	6521543
	0.801982	0	0	629820	6523757
	210.921	48.0886	0	626983	6513440
	0	8.74339	0	661078	6547728
	12.0297	7.28615	0	612257	6575625
	16.0396	0	0	539362	6538884
	0	138.437	0	652748	6538341
	0.801982	0	0	629836	6527682
	76.1883	0	0	629373	6524496
	0.801982	0	0	628203	6554809
	2.40595	26.2302	0	388464	6264328
	11.2277	0	0	589124	6552072
	18.4456	0	34.3584	562180	6541598
	43.307	0	0	599053	6512493
	5.61387	0	0	575961	6545726
	37.6931	21.8585	0	627279	6544622
	1.60396	0	0	464668	6535328
	103.456	0	0	534454	6564136
	9.62378	0	0	525119	6555231
	27.2674	0	0	493407	6619011
	0	16.0295	0	496450	6628132
	30.4753	0	0	558493	6687448
	0.801982	0	0	593803	6635331
	165.208	0	0	596337	6616205
	113.079	0	247.381	421673	6167925
	0	40.8025	0	540167	6634785
	0.801982	0	0	444467	6376820
	0	189.44	0	572781	6852996
	15.2377	0	211.619	604658	6804606
	20.8515	0	0	385257	6635767
	294.327	0	0	389180	6584324
	145.961	0	0	455112	6542270
	208.515	0	0	369414	6576786
	46.5149	0	0	405649	6594062
	0.801982	0	0	345578	6607225
	0	34.9735	0	363635	6545275
	2.40595	7.28615	0	334346	6600201
	45.713	0	0	373399	6549896
	16.0396	0	0	371825	6547922
	0	0	474.027	390873	6539345
	8.01982	0	0	340059	6634848
	10.4258	0	0	362561	6619596
	27.2674	0	0	355975	6637949
	60.9506	8.74339	0	372156	6673308
	0	68.4899	0	438185	6653239
	133.129	0	0	390725	6664069
	21.6535	0	0	393580	6660633
	39.2971	0	0	403471	6628080
	53.7328	0	0	398296	6626171
	139.545	59.7465	0	438945	6581820
	0	24.7729	0	431173	6580356
	60.1486	75.776	0	422494	6582715
	16.8416	0	0	448579	6566457
	3.20793	0	0	445633	6558895
	0	52.4603	0	384703	6272633
	80.1982	0	1533.15	359047	6305227
	20.8515	0	0	374607	6619856
	63.3566	0	0	477059	6523351
	12.8317	13.1151	103.075	442636	6417124
	4.81189	0	0	395329	6643561
	24.0595	0	0	337053	6608790
	0	0	1012.8	782369	7268416
	0	0	910.225	357678	6303901
	0	0	289.55	390386	6177195
	35.2872	0	0	521943	6363385
	0	0	154.613	442840	6423170
	0	0	109.947	441923	6421252
	0	0	278.303	468826	6383579
	48.9209	0	0	433420	6387859
	0	0	2951.73	788153	7322955
	0	0	6637.48	811216	7287830
	65.7625	0	0	420938	6338011
	42.505	0	0	366283	6253278
	264.654	0	0	419629	6331367
	0	0	423.239	444852	6357154
	291.921	4.37169	0	466111	6420322
	0	0	103.075	458290	6429277
	224.555	0	0	409510	6299983
	2.40595	51.0031	0	392168	6324627
	6.41586	0	0	398304	6320593
	22.4555	0	0	404753	6325975
	4.81189	0	0	406992	6273472
	108.268	0	0	391225	6319628
	10.4258	0	0	395381	6302887
	0	0	144.305	421972	6334216
	16.0396	0	0	400879	6350319
	0	0	444.163	357560	6257331
	51.3268	0	0	372570	6255366
	40.0991	26.2302	1039.19	385255	6263168
	16.8416	0	54.9735	373643	6254887
	0	0	59.2534	373338	6255341
	4.81189	13.1151	0	372380	6253610
	0	0	123.69	374130	6254853
	316.783	17.4868	240.509	371659	6253750
	0	0	130.562	360849	6308837
	0	0	340.149	355905	6308143
	0	0	1436.15	360296	6309804
	0	0	372.45	353974	6307907
	0	0	1038.69	354880	6308754
	0	0	123.69	384158	6262044
	0	10.2006	0	386118	6255836
	0	0	93.8615	392487	6250119
	41.7031	0	0	388321	6248928
	4.81189	0	54.9735	385794	6268699
	0.801982	0	0	385403	6268751
	0	0	164.921	384878	6270924
	4.00991	0	123.69	384981	6268688
	71.3764	0	136.185	383632	6273135
	0	0	137.434	384886	6268341
	0	0	144.305	385142	6268676
	0.801982	0	0	386407	6267502
	0	0	219.894	382200	6271483
	0	204.012	0	386432	6274894
	59.3467	0	789.53	380173	6281548
	0	2.91446	341.088	375052	6276632
	16.8416	0	0	382471	6309148
	0	0	154.613	374890	6281292
	14.4357	0	0	370814	6305483
	0	0	255.441	535245	7050248
	23.2575	0	0	371758	6306733
	0	23.3157	0	371424	6300636
	0.801982	0	0	376007	6300048
	0	0	597.837	376687	6258816
	0	0	3023.54	377133	6258088
	0	0	343.584	361665	6297764
	34.4852	55.3748	103.075	350722	6303996
	0	0	750.892	362499	6296347
	14.4357	0	851.471	380934	6256879
	0	0	158.049	378378	6254837
	0	0	463.839	381723	6257043
	145.159	0	100.733	384260	6258960
	71.3764	0	103.075	386246	6261885
	0.801982	0	181.85	386132	6259892
	0	0	144.305	378351	6257196
	109.07	0	0	388684	6259135
	0	0	68.7169	382708	6256027
	2.40595	0	0	385870	6257074
	0	0	137.434	386806	6258634
	37.6931	0	1110.1	384988	6259996
	0	0	76.6823	377179	6266543
	0	0	307.978	375626	6267442
	0	0	196.832	377746	6268124
	0	0	516.066	379954	6266118
	0	0	206.151	375723	6266765
	0	0	291.987	375382	6265981
	25.6634	0	0	379930	6262995
	0	0	883.332	375959	6261222
	3.20793	0	0	389367	6294494
	0	17.4868	0	365830	6292998
	20.0495	0	0	365695	6292510
	18.4456	0	171.792	370580	6303871
	0	0	415.582	368558	6291925
	26.4654	0	115.82	378058	6327345
	0	0	837.038	377506	6257419
	0	0	544.742	358126	6291319
	0	0	615.456	356676	6291758
	23.2575	0	0	394234	6294099
	0	0	452.865	355988	6307822
	0.801982	0	0	385792	6261816
	117.891	0	954.546	376108	6333799
	0	0	434.699	359637	6300010
	155.584	0	0	364011	6303489
	0	10.2006	0	381674	6291353
	86.614	7.28615	0	373117	6291058
	170.822	0	0	390413	6251233
	0.801982	0	0	392506	6249737
	84.2081	4.37169	0	373615	6252665
	0	0	750.892	378030	6276364
	0	0	51.5377	391932	6250559
	0	0	226.766	375718	6272466
	15.2377	0	0	355544	6299861
	40.0991	0	0	354390	6303835
	153.179	0	54.9735	372422	6304618
	0	0	46.309	375410	6321600
	0	0	357.268	360694	6301907
	52.1288	0	95.6044	373015	6252223
	37.6931	0	0	361570	6303541
	0	0	341.088	354674	6309122
	8.01982	20.4012	0	360601	6304852
	129.119	0	0	493926	7028928
	0	0	507.886	356245	6311309
	0	84.5194	0	382518	6259778
	82.6041	81.6049	0	363484	6312614
	70.5744	0	0	364751	6229695
	0	0	1015.77	382911	6262231
	0	51.0031	0	361240	6250111
	0	10.2006	0	370232	6230487
	0	27.6874	0	377179	6238576
	113.881	7.28615	0	367117	6246827
	0	51.0031	0	480793	6232193
	50.5249	0	0	560620	6613155
	91.4259	0	0	398968	6430760
	0	0	785.251	380648	6230673
	1.60396	0	0	381239	6294249
	0	0	85.8961	382618	6218339
	2.40595	0	0	390294	6220073
	0	77.2332	0	524039	6371381
	0	0	398.249	375280	6225229
	0	0	501.324	384800	6218805
	0	0	281.739	378296	6226623
	0	0	528.062	368539	6211213
	22.4555	0	0	392886	6240859
	2.40595	7.28615	0	329912	6383194
	0	27.6874	0	381541	6213762
	0	0	120.255	372674	6206420
	0	0	274.868	372012	6214827
	0	32.0591	0	392983	6575148
	224.555	0	0	461711	7002397
	0	16.0295	0	281549	6514569
	12.8317	0	0	556563	6841067
	124.307	0	0	494416	6739133
	0	27.6874	0	555721	6463014
	0	0	1940.45	378830	6143831
	27.2674	39.3452	0	550598	7023339
	0	582.892	0	650855	6650830
	0	14.5723	0	711093	7239094
	0	0	431.314	410418	6147363
	0	0	663.997	440567	6142986
	0	0	512.88	441165	6161250
	0	329.334	0	309968	6444129
	0	0	41.2301	449894	6153081
	0	10.2006	0	629812	6590458
	19.2476	0	0	316443	6428217
	23.2575	0	0	467964	6372285
	0	0	59.2534	498044	6378918
	0	0	274.868	441383	6414168
	0	0	2751.19	490743	6404596
	0	81.6049	0	583957	6465610
	15.2377	0	0	427341	6331028
	34.4852	0	0	503023	6394739
	0.801982	0	0	506786	6369287
	60.1486	32.0591	0	427873	6328703
	0	0	515.377	405241	6145217
	54.5348	0	0	581839	6707842
	59.3467	0	0	443060	6333114
	26.4654	0	0	455708	6151370
	0	51.0031	0	505677	6372869
	69.7724	0	0	468061	6359910
	0	59.7465	0	452161	6311437
	0	0	653.547	436484	6156842
	0	0	44.5162	421642	6172766
	149.971	0	0	457191	6157354
	0	0	82.4603	446790	6140815
	0	0	597.822	443202	6146672
	0	0	144.305	405478	6145499
	317.585	0	2543.07	429717	6162116
	0	83.0622	947.674	428247	6165989
	70.5744	0	66.3748	384142	6191739
	0	0	123.69	369113	6208118
	0	0	103.075	371004	6202874
	0	0	937.117	395466	6139756
	0	26.2302	0	426082	6212041
	0	8.74339	0	663778	6666115
	0	7.28615	0	356255	6436973
	0	8.74339	0	407914	6176285
	0	72.8615	0	599088	6727174
	0	0	1489.8	392813	6222621
	1.60396	0	0	451907	6168524
	0	5.82892	0	709863	6665896
	0	2.91446	0	451703	6433990
	0	5.82892	0	570231	6271006
	0	10.2006	0	431060	6232135
	0	4.37169	0	684034	6565834
	0	4.37169	0	784123	7203429
	0	13.1151	0	511924	6280302
	0	2.91446	0	760876	7095157
	0	4.37169	0	535124	6575916
	0	8.74339	0	399319	6203896
	0	18.944	0	503372	6742565
	0	20.4012	0	530665	6445169
	0	10.2006	0	443426	6419823
	0	2.91446	0	471567	6965329
	0	5.82892	0	545655	6493638
	0	10.2006	0	712799	6354321
	0	5.82892	0	288383	6477677
	0	2.91446	0	315621	6430406
	0	7.28615	0	504507	6340552
	0	5.82892	0	610339	6661372
	0	7.28615	0	447365	6535782
	0	7.28615	0	520000	6242153
	0	14.5723	0	599309	6798877
	0	5.82892	0	471715	6512523
	0	2.91446	0	514563	6471151
	0	8.74339	0	539284	6575114
	0	2.91446	0	493090	7021025
	0	17.4868	0	424863	6179378
	0	14.5723	0	603962	7023448
	0	2.91446	0	413296	6179446
	0	8.74339	0	420873	6227260
	0	11.6578	0	654555	6569129
	0	2.91446	0	546622	6864266
	0	2.91446	0	556358	6590056
	0	7.28615	0	390863	6632975
	0	7.28615	0	534279	6234055
	0	18.944	0	673825	6552346
	0	11.6578	0	459031	6206571
	0	16.0295	0	283188	6531366
	0	10.2006	0	357761	6404662
	0	10.2006	0	289953	6491129
	0	5.82892	0	724526	6387746
	0	34.9735	0	470734	6411040
	0	5.82892	0	420759	6650377
	0	10.2006	0	698239	6615500
	0	5.82892	0	506130	6229883
	0	2.91446	0	580051	6787891
	0	4.37169	0	680510	6667524
	0	10.2006	0	569789	6399935
	0	11.6578	0	383752	6232503
	0	5.82892	0	487353	6269493
	0	14.5723	0	547882	6397119
	0	4.37169	0	699588	6327406
	0	5.82892	0	560750	6600394
	0	14.5723	0	500109	6594708
	0	20.4012	0	432972	6147245
	0	1.45723	0	543930	6590076
	0	8.74339	0	605805	6590740
	0	2.91446	0	699636	7103565
	0	2.91446	0	397328	6474694
	0	2.91446	0	597754	6526645
	0	13.1151	0	437243	6482962
	0	16.0295	0	307564	6392738
	0	11.6578	0	603220	6396814
	0	8.74339	0	663125	7018103
	2.40595	0	0	408695	6176989
	0	2.91446	0	405891	6395418
	0	5.82892	0	576492	6921531
	0	7.28615	0	368276	6225694
	0	13.1151	0	355773	6302445
	0	4.37169	0	479493	6314159
	0	11.6578	0	597530	6561836
	0	11.6578	0	571947	6659708
	0	43.7169	0	592029	6469753
	0	5.82892	0	309062	6448096
	0	8.74339	0	601417	6507951
	0	2.91446	0	297855	6491691
	0	11.6578	0	604806	6909787
	0	5.82892	0	478289	6239575
	0	14.5723	0	337572	6361967
	0	5.82892	0	408335	6497076
	0	2.91446	0	395750	6139039
	0	10.2006	0	317249	6380228
	0	14.5723	0	455160	6462513
	0	4.37169	0	441440	6249746
	0	5.82892	0	331320	6369177
	0	5.82892	0	499292	6660818
	0	13.1151	0	383316	6415806
	0	4.37169	0	529347	6532844
	0	4.37169	0	529920	6555174
	0	11.6578	0	692589	6629944
	0	5.82892	0	289588	6485197
	0	2.91446	0	446975	6188666
	0	7.28615	0	554205	6553829
	0	4.37169	0	667921	6541491
	0	126.779	0	322730	6498436
	0	7.28615	0	665970	6609361
	0	5.82892	0	787384	7119214
	0	5.82892	0	518137	6732101
	0	8.74339	0	386896	6248223
	0	4.37169	0	410297	6760723
	0	20.4012	0	709379	6675209
	0	4.37169	0	543041	6731425
	0	7.28615	0	700993	6342690
	0	13.1151	0	623026	6579760
	0	7.28615	0	415710	6153821
	0	7.28615	0	853141	7376337
	0	8.74339	0	335570	6428014
	0	11.6578	0	414382	6634053
	0	8.74339	0	470324	6536280
	0	11.6578	0	409413	6320556
	0	11.6578	0	761203	7112875
	0	13.1151	0	650738	6589526
	0.801982	0	0	531357	6590360
	0	96.1772	0	506246	6357656
	0	29.1446	0	573479	6577992
	0	20.4012	0	717897	6352214
	0	5.82892	0	375016	6466662
	0	18.944	0	536802	6721323
	0	4.37169	0	469812	6420504
	0	7.28615	0	616410	7270058
	0	4.37169	0	624322	6665525
	0	10.2006	0	412938	6386287
	0	7.28615	0	509228	6419322
	0	4.37169	0	504882	6556757
	0	20.4012	0	635217	6616038
	0	8.74339	0	588508	6263769
	0	7.28615	0	849177	7383031
	0	4.37169	0	415473	6205854
	0	30.6019	0	672911	6611213
	0	26.2302	0	384487	7038211
	0	7.28615	0	683982	6678928
	0	7.28615	0	518244	6990042
	0	5.82892	0	489681	6268284
	0	2.91446	0	468632	6981241
	0	2.91446	0	447974	6167077
	0	8.74339	0	416888	6210155
	0	10.2006	0	579717	6799481
	0	5.82892	0	519686	7046176
	0	4.37169	0	610751	6515473
	0	5.82892	0	428438	6430559
	0	7.28615	0	404752	6162825
	0	5.82892	0	776220	7166327
	0	8.74339	0	585782	6418984
	0	7.28615	0	691060	6643311
	23.2575	0	0	574491	6283866
	0	2.91446	0	387329	6209036
	0	4.37169	0	693177	6367569
	0	4.37169	0	486819	6265440
	0	5.82892	0	339231	6326910
	0	8.74339	0	438022	6362448
	0	4.37169	0	549349	6999973
	0	11.6578	0	470640	6614031
	0	5.82892	0	439549	6206133
	0	8.74339	0	356824	6230291
	0	2.91446	0	503453	6537971
	0	10.2006	0	419918	6325116
	0	4.37169	0	364039	6241840
	0	2.91446	0	420672	6497745
	0	37.888	0	545552	6439840
	0	16.0295	0	710438	6353187
	0	5.82892	0	498878	6281154
	0	7.28615	0	600191	7060648
	0	7.28615	0	542069	6231448
	0	8.74339	0	621146	6552923
	0	11.6578	0	394980	6504351
	0	7.28615	0	456649	6228213
	0	8.74339	0	626539	6617312
	0	7.28615	0	527222	6288394
	0.801982	0	0	444702	6442604
	0	5.82892	0	571522	6266761
	0	7.28615	0	569161	6679747
	0	8.74339	0	676870	7021594
	0	16.0295	0	684128	6687817
	0	4.37169	0	504977	6236223
	0	5.82892	0	372163	6197360
	0	4.37169	0	297065	6438647
	0	7.28615	0	674080	6565330
	0	14.5723	0	711769	6626023
	0	4.37169	0	396713	6139715
	0	7.28615	0	386568	6216190
	0	5.82892	0	493172	6611887
	0	8.74339	0	400856	6233375
	0	32.0591	0	554319	6562274
	0	5.82892	0	361966	6356395
	0	8.74339	0	653100	6714440
	0	56.832	0	729838	7148234
	0	10.2006	0	526583	6587488
	0	5.82892	0	428003	6634744
	0	5.82892	0	347957	6371466
	0	7.28615	0	674405	6583782
	0	5.82892	0	368991	6409065
	0	2.91446	0	395547	6212709
	0	5.82892	0	362285	6358302
	0	2.91446	0	430573	6165297
	0	4.37169	0	547243	6231538
	0	5.82892	0	628912	6553060
	0	7.28615	0	462167	6610303
	0	7.28615	0	489638	6295738
	0	16.0295	0	337978	6357974
	0	13.1151	0	633968	6718765
	0	5.82892	0	387562	6215792
	0	11.6578	0	669526	6554921
	0	7.28615	0	509358	6590389
	0	11.6578	0	583656	6532331
	0	7.28615	0	379813	6357323
	0	2.91446	0	417147	6219258
	0	7.28615	0	542828	6713521
	0	5.82892	0	293934	6471797
	0	4.37169	0	381648	6467822
	0	11.6578	0	451071	6783834
	0	5.82892	0	801248	7159313
	0	7.28615	0	675746	6558785
	0	129.694	0	399053	6193094
	0	18.944	0	569753	6515379
	0	10.2006	0	573408	6807430
	0	7.28615	0	288967	6522370
	0	14.5723	0	299569	6437365
	0	5.82892	0	442000	6415687
	0	2.91446	0	297365	6437648
	0	4.37169	0	474014	6334590
	0	8.74339	0	467242	6377469
	0	5.82892	0	351950	6307058
	0	5.82892	0	428903	6284193
	0	5.82892	0	422442	6481734
	0	4.37169	0	622354	6987785
	0	8.74339	0	504473	6329555
	0	2.91446	0	355023	6377003
	0	49.5459	0	353512	6322698
	0	2.91446	0	383927	6195304
	0	21.8585	0	613401	6623975
	0	7.28615	0	546722	6494718
	0	5.82892	0	438886	6510835
	0	17.4868	0	424034	6146661
	0	5.82892	0	437638	6215893
	0	5.82892	0	463488	6488412
	0	17.4868	0	395217	6618863
	0	11.6578	0	603612	6540297
	0	2.91446	0	375291	6204010
	0	4.37169	0	435522	6309954
	0	5.82892	0	487023	6986153
	0	11.6578	0	412018	6162219
	0	21.8585	0	426164	6231907
	0	11.6578	0	644004	6703887
	4.81189	0	0	631407	6937756
	0	5.82892	0	483788	6290958
	0	16.0295	0	510795	6724842
	0	14.5723	0	706650	6639042
	0	5.82892	0	507416	6256256
	0	7.28615	0	603549	6805148
	0	10.2006	0	279942	6524989
	0	4.37169	0	604476	6547842
	0	27.6874	0	312688	6450571
	0	13.1151	0	311845	6474798
	0	7.28615	0	625063	7006520
	0	8.74339	0	583377	6545745
	0	5.82892	0	364560	6407223
	0	13.1151	0	599564	6570870
	0	10.2006	0	542224	6243384
	0	7.28615	0	315336	6423518
	0	7.28615	0	298513	6432222
	0	10.2006	0	615802	6976232
	0	7.28615	0	747562	7075496
	0	11.6578	0	299086	6430387
	0	7.28615	0	494698	6614351
	0	7.28615	0	401596	6403328
	0	8.74339	0	520340	6362142
	0	2.91446	0	443069	6779936
	0	5.82892	0	409502	6465159
	0	5.82892	0	501991	6537930
	0	5.82892	0	620468	6945923
	0	7.28615	0	574575	7351714
	2.40595	0	0	778344	7178937
	0	2.91446	0	584919	6847803
	0	7.28615	0	587442	6848111
	0	7.28615	0	574582	6868399
	0	4.37169	0	513839	6670399
	0	5.82892	0	383833	6182217
	0	5.82892	0	634878	7203005
	0	5.82892	0	388121	6241064
	0	7.28615	0	600420	6384134
	0	5.82892	0	486141	6419500
	0	4.37169	0	370837	6210160
	0	7.28615	0	504249	7054353
	0	4.37169	0	592988	6994887
	0	5.82892	0	422806	6355058
	0	4.37169	0	438773	6742174
	0	5.82892	0	366042	6228120
	0	5.82892	0	408490	6393897
	0	7.28615	0	641107	6553719
	0	10.2006	0	360030	6298632
	0	8.74339	0	391920	6598048
	0	5.82892	0	543141	6267714
	0	5.82892	0	557131	6594242
	0	8.74339	0	697169	6373402
	0	4.37169	0	672108	6577841
	0	8.74339	0	742250	7090010
	0	2.91446	0	330357	6522869
	0	10.2006	0	407138	6487428
	0	10.2006	0	479771	6302392
	0	5.82892	0	609349	6586070
	0	2.91446	0	435436	6504656
	0	7.28615	0	364408	6368880
	0	8.74339	0	487356	6701097
	0	4.37169	0	572822	6605209
	0	10.2006	0	717666	7245858
	0	2.91446	0	326987	6429280
	0	10.2006	0	632336	6955588
	0	11.6578	0	594693	6826287
	0	7.28615	0	719429	6628029
	0	14.5723	0	713221	6598050
	0	32.0591	0	551331	6543136
	0	5.82892	0	497988	6544060
	0	14.5723	0	568421	6301320
	0	5.82892	0	356376	6388445
	0	2.91446	0	595339	7008798
	0	5.82892	0	688959	7040125
	0	1.45723	0	468034	6565118
	0	26.2302	0	597067	6810089
	0	17.4868	0	353429	6315118
	0	14.5723	0	639121	7003172
	0	11.6578	0	451128	7036959
	0	7.28615	0	756055	7104868
	0	18.944	0	454248	6479646
	0.801982	0	0	499585	6569451
	0	26.2302	0	395590	6207484
	0.801982	0	0	330767	6469094
	0	4.37169	0	362716	6450655
	0	7.28615	0	452309	6307632
	0	14.5723	0	359383	6406508
	0	10.2006	49.7948	542089	6362399
	0	4.37169	0	742646	7132839
	0	5.82892	0	372366	6401265
	0	7.28615	0	691566	6641633
	0	4.37169	0	468139	6937192
	0	7.28615	0	277907	6534490
	0	14.5723	0	607544	6720147
	0	27.6874	0	420434	6205826
	0	5.82892	0	355176	6380834
	0	7.28615	0	572167	7186513
	0	7.28615	0	517677	7049490
	0	13.1151	0	660360	6714657
	0	5.82892	0	605206	6650395
	0	13.1151	0	377046	7024410
	0	8.74339	0	356606	6633355
	0	5.82892	0	718181	6637450
	0	16.0295	0	522335	6235674
	0	4.37169	0	414816	6306125
	0	8.74339	0	496470	6492592
	0	14.5723	0	482386	6215610
	0	142.809	0	709665	6392327
	0	8.74339	0	643738	6703452
	0	4.37169	0	567603	6595493
	0	5.82892	0	499078	6530376
	0	11.6578	0	475851	7043657
	0	2.91446	0	390602	6248057
	0	4.37169	0	531409	6591985
	0	4.37169	0	565078	6498455
	0	4.37169	0	566510	6731419
	0	10.2006	0	783382	7125794
	0	7.28615	0	608812	6727090
	0	13.1151	0	543399	6215608
	0	10.2006	0	297948	6496859
	0	5.82892	0	487926	6547377
	0	14.5723	0	587409	6254701
	0	7.28615	0	702875	6670796
	0	2.91446	0	643053	6566948
	0	10.2006	0	584527	6670222
	0	10.2006	0	458155	6361046
	0	5.82892	0	503375	6740737
	0	10.2006	0	412904	7022175
	0	5.82892	0	427244	6247316
	0	4.37169	0	346725	6495093
	0	7.28615	0	821986	7313019
	0	2.91446	0	520610	6225294
	0	16.0295	0	286218	6509931
	0	11.6578	0	386926	6286760
	0	36.4308	0	304831	6438430
	0	4.37169	0	356738	6324856
	0	8.74339	0	406135	6288985
	0.801982	0	0	462246	6335774
	0	8.74339	0	355838	6318948
	0	14.5723	0	330677	6411058
	0	11.6578	0	580942	6365459
	0	39.3452	0	291044	6452276
	0	64.1182	0	369274	6313565
	0	5.82892	0	512333	6360853
	0	4.37169	0	568085	6670318
	0	14.5723	0	585934	6453590
	0	8.74339	0	551816	6226320
	0	5.82892	0	374895	6248184
	0	24.7729	0	528270	6591817
	0	1.45723	0	396019	6329402
	0	7.28615	0	416786	6207389
	0	16.0295	0	514819	6530397
	0	4.37169	0	598015	6583798
	0	7.28615	0	460361	6482058
	0	5.82892	0	372674	6432478
	0	8.74339	0	497745	6455734
	0	7.28615	0	563219	6377984
	0	8.74339	0	481878	6350838
	0	26.2302	0	722622	6388872
	0	7.28615	0	327151	6374224
	0	8.74339	0	543675	6713946
	0	16.0295	0	666793	6551170
	0	2.91446	0	387527	6249073
	0	7.28615	0	683720	6597405
	0	4.37169	0	439045	6169294
	0	17.4868	0	381106	6268800
	0	11.6578	0	549252	6237165
	0	14.5723	0	504926	6303157
	0	7.28615	0	507743	6955805
	0	7.28615	0	621584	6668461
	0	32.0591	0	440680	6517419
	0	7.28615	0	412288	6486747
	0	26.2302	0	286567	6520418
	0	7.28615	0	436950	6144089
	0	5.82892	0	650028	6701404
	0	10.2006	0	508337	6298395
	0	11.6578	0	523129	6716171
	0	14.5723	0	511358	6523309
	0	10.2006	0	307948	6457580
	0	7.28615	0	444278	6170727
	0	1.45723	0	722315	6647348
	0	4.37169	0	567363	6259412
	0	4.37169	0	585435	6602134
	0	8.74339	0	337831	6431151
	0	13.1151	0	617727	6537595
	0	0	54.9735	380564	6195708
	0	24.7729	0	322729	6385982
	0	10.2006	0	540017	6524535
	0	18.944	0	706310	6370780
	0	10.2006	0	606305	6300556
	0	5.82892	0	421752	6471516
	0	8.74339	0	376098	6245741
	0	21.8585	0	600179	6638038
	0	7.28615	0	510913	6497770
	0	8.74339	0	508304	6403504
	0	20.4012	0	480259	6357257
	0	2.91446	0	737336	7063657
	0	7.28615	0	609682	6755098
	0	11.6578	0	713137	6650726
	0	4.37169	0	505443	6236886
	0	13.1151	0	683383	7016557
	0	8.74339	0	443993	6363576
	0	7.28615	0	588374	6730704
	0	13.1151	0	464823	6292029
	0	10.2006	0	453769	6155490
	0	8.74339	0	601847	7158959
	0	7.28615	0	590193	6477617
	0.801982	0	0	372687	6581504
	0	11.6578	0	471929	6342911
	0	11.6578	0	506718	6614312
	0	18.944	0	288521	6480332
	0	208.384	0	560649	6536824
	0	17.4868	0	484621	6624988
	0	13.1151	0	336341	6625932
	0	24.7729	0	525423	6575072
	0	10.2006	0	322461	6527533
	0	11.6578	0	341891	6422426
	0	18.944	0	432022	6157714
	0	7.28615	0	612980	6606006
	0	13.1151	0	531410	6237626
	0	5.82892	0	418454	6212688
	0	2.91446	0	676225	6604991
	0	4.37169	0	616823	6904025
	0	14.5723	0	693057	6616666
	0	8.74339	0	458764	7024810
	0	7.28615	0	513297	6247609
	0	14.5723	0	433951	6170903
	0	8.74339	0	564915	6273833
	0	13.1151	0	801789	7269149
	0.801982	0	0	604620	6455032
	0	7.28615	0	471887	6395950
	0	4.37169	0	508303	6659611
	0	20.4012	0	422880	6441404
	0	39.3452	0	742832	7089498
	0	8.74339	0	405715	6386103
	0	20.4012	0	373576	6152485
	0	5.82892	0	726245	6411344
	0	11.6578	0	389833	6175278
	0	5.82892	0	442843	6274645
	0	30.6019	0	431396	6219121
	0	30.6019	0	520989	6619458
	0	14.5723	0	356749	6496750
	0	8.74339	0	478575	6982610
	0	11.6578	0	520699	6459591
	0	8.74339	0	490754	6368206
	0	7.28615	0	431772	6220792
	0	14.5723	0	404369	6248988
	0	7.28615	0	567205	6859172
	0	30.6019	0	427712	6270560
	0	16.0295	0	485111	6410737
	0	2.91446	0	392099	6245471
	0	8.74339	0	469866	6216142
	0	13.1151	0	389572	6264917
	0	135.522	0	440055	6360047
	0	7.28615	0	402042	6607460
	0	13.1151	0	704385	6408145
	0	7.28615	0	542364	6719114
	0	5.82892	0	612385	6522677
	0	119.493	0	403499	6602264
	0	5.82892	0	488513	6397113
	0	7.28615	0	588441	6266812
	0	36.4308	0	345995	6410817
	0	7.28615	0	318312	6425339
	0	20.4012	0	611509	7014983
	0	4.37169	0	562921	6346969
	0	36.4308	0	711871	6657126
	1.60396	0	0	498687	6330301
	0	8.74339	0	464069	6378081
	0	7.28615	0	591589	6358848
	3.20793	0	0	315310	6365232
	0	11.6578	0	575001	6450272
	0	10.2006	0	387431	6483956
	0	14.5723	0	389505	6671053
	0	4.37169	0	723465	7100627
	0	13.1151	0	485984	6298408
	0	18.944	0	482421	6631630
	0	23.3157	0	398558	6192526
	0	14.5723	0	474728	7000815
	0	45.1742	0	452196	6469633
	0	7.28615	0	429472	6639220
	0	21.8585	0	557715	6978879
	0	13.1151	0	493868	6286314
	0	7.28615	0	442213	7014611
	0	10.2006	0	345591	6332477
	0	8.74339	0	404676	6424804
	0	11.6578	0	377982	6476123
	0	2.91446	0	694201	6614599
	0	10.2006	0	440687	7049308
	0	4.37169	0	427582	6347598
	0	10.2006	0	654612	7225396
	0	11.6578	0	646058	6614858
	1.60396	0	0	458185	6313327
	0	5.82892	0	601359	7159504
	0	13.1151	0	477512	6958964
	0	7.28615	0	583105	6711694
	0	2.91446	0	760553	7197036
	0	8.74339	0	652947	6664013
	0	30.6019	0	402665	6192380
	0	5.82892	0	780467	7168673
	0	10.2006	0	409356	6411000
	0	5.82892	0	336258	6562860
	0	5.82892	0	597923	6292594
	0	7.28615	0	582719	6793990
	0	7.28615	0	506760	6224240
	0	14.5723	0	614016	6613257
	0	10.2006	0	398042	6610443
	0	10.2006	0	646871	6613806
	0	5.82892	0	416372	6180959
	0	16.0295	0	472237	6275431
	0	10.2006	0	424057	6254024
	0	1.45723	0	539493	6393629
	0	8.74339	0	331887	6411894
	1.60396	0	0	526934	6310215
	0	17.4868	0	662356	6545060
	0	7.28615	0	387351	6267608
	0	16.0295	0	591856	6725427
	0	5.82892	0	545972	6284578
	0	7.28615	0	515396	6246837
	1.60396	0	59.5031	588322	7037470
	0	14.5723	0	353286	6334385
	0	10.2006	0	620075	6617626
	0	16.0295	0	440064	6267601
	0	21.8585	0	625877	6843365
	0	4.37169	0	622096	6939085
	0	20.4012	0	566005	6988148
	0	8.74339	0	434550	6200461
	0	10.2006	0	493341	6548246
	0	8.74339	0	544463	6516012
	0	33.5163	0	507386	6480903
	0	7.28615	0	311177	6416115
	0	40.8025	0	396253	6153878
	0	4.37169	0	381869	6418948
	0	5.82892	0	445136	6143583
	0	5.82892	0	335645	6440120
	0	29.1446	0	437289	6216847
	0	5.82892	0	522418	6720795
	0	11.6578	0	428545	6435400
	0	10.2006	0	540951	6743358
	0.801982	11.6578	0	575053	6323945
	4.00991	0	0	408863	6586427
	0	34.9735	0	504028	6326054
	0	10.2006	0	433701	6148460
	0	7.28615	0	531602	6640432
	0	5.82892	0	639211	6548921
	0	4.37169	0	320036	6437513
	0	13.1151	0	394144	6497867
	0	1.45723	0	320440	6383708
	0	7.28615	0	424594	6184682
	0	10.2006	0	532714	6317835
	0	4.37169	0	367455	6617483
	0	4.37169	0	520509	6604873
	0	42.2597	0	360169	6317116
	0	4.37169	0	442549	6178892
	0	5.82892	0	578725	6787820
	0	7.28615	0	705606	7028574
	0	4.37169	0	395651	6204425
	0	5.82892	0	384495	6468761
	0	2.91446	0	767127	7185029
	0	29.1446	0	351699	6442448
	0	20.4012	0	448944	6354550
	0	23.3157	0	548824	6595785
	0	7.28615	0	565932	6649015
	0	10.2006	0	368851	6439983
	0	8.74339	0	428537	6216649
	0	14.5723	0	433463	6332214
	0	13.1151	0	703943	6631469
	0	5.82892	0	574032	6728088
	0	8.74339	0	384344	6374569
	0	10.2006	0	636893	6676787
	0	21.8585	0	807880	7155627
	1.60396	5.82892	0	533505	6563745
	0	179.239	0	703734	6344135
	0	5.82892	0	395189	6380238
	0	5.82892	0	418948	6265007
	0	14.5723	0	709540	6613526
	0	8.74339	0	293972	6463209
	0	48.0886	0	499301	6734887
	0	36.4308	0	452319	6228397
	0	8.74339	0	412445	6491787
	0	17.4868	0	699138	6655396
	0	10.2006	0	444057	6458862
	0	14.5723	0	860833	7331440
	0	4.37169	0	515121	6699036
	0	23.3157	0	583162	6295595
	0	18.944	0	448123	6300583
	0	4.37169	0	496084	6284744
	0	30.6019	0	297818	6439339
	0.801982	0	0	627293	7006716
	0	13.1151	0	343576	6572112
	4.00991	27.6874	0	349177	6578494
	0	48.0886	0	457961	6933229
	0	20.4012	0	475419	6209945
	0	4.37169	0	600606	6484677
	0	7.28615	0	455962	6386106
	0	13.1151	0	581844	6550765
	0	2.91446	0	341362	6407146
	0	7.28615	0	400136	6167208
	0	26.2302	0	307888	6393737
	0	10.2006	0	307523	6392734
	0	20.4012	0	659186	6639427
	0	13.1151	0	587907	6731063
	0	33.5163	0	485105	6419561
	0	0	93.8615	376807	6425367
	0.801982	46.6314	0	375992	6201316
	0	16.0295	0	573890	6454147
	0	13.1151	0	326858	6390247
	0	16.0295	0	552734	6475097
	0	7.28615	0	511153	6522326
	0	5.82892	0	290321	6448753
	0	2.91446	0	524486	6387176
	0	2.91446	0	422007	6356480
	0	7.28615	0	797186	7179351
	0	2.91446	0	314333	6431083
	0	18.944	0	702063	6319785
	0	13.1151	0	704176	6403821
	0	26.2302	0	508937	6241309
	0	4.37169	0	392786	6222992
	0	8.74339	0	357916	6370105
	0	85.9766	0	513454	6754985
	0	91.8056	0	450735	6506697
	0	5.82892	0	473390	6246397
	0	8.74339	0	492936	6721645
	0	7.28615	0	350781	6441296
	0	11.6578	0	366530	6368826
	0	29.1446	0	499972	6342137
	0	40.8025	0	693925	6348372
	0	52.4603	0	436203	6437076
	0	13.1151	0	469217	6974827
	6.41586	0	0	299101	6432439
	0	5.82892	0	700054	6332043
	0	11.6578	0	498256	6570037
	0	7.28615	0	381328	6390239
	0	8.74339	0	356538	6627982
	0	4.37169	0	356450	6404736
	37.6931	0	0	412525	6190394
	0	14.5723	0	454061	6603520
	0	8.74339	0	397946	6233085
	0	2.91446	0	368323	6429076
	0	4.37169	0	546103	6842991
	0	8.74339	0	318852	6496410
	0	13.1151	0	584835	6636077
	0	10.2006	0	738971	7083337
	0	7.28615	0	739536	7103940
	0	16.0295	0	605123	6643547
	0	8.74339	0	354204	6384055
	0	7.28615	0	394674	6370349
	0	5.82892	0	529051	6702993
	0	11.6578	0	635437	6659406
	0	8.74339	0	555392	6221584
	0	17.4868	0	671362	6601723
	0	17.4868	0	670731	6601719
	0	32.0591	0	668797	6600337
	0	16.0295	0	497022	6734390
	0	5.82892	0	351996	6375007
	0	13.1151	0	373756	6389753
	0	16.0295	0	400859	6416262
	0	37.888	0	670287	6664196
	0	10.2006	0	557135	6574011
	0	91.8056	0	450090	6189982
	0	8.74339	0	703323	6573756
	0	13.1151	0	623746	6667536
	0	14.5723	0	384624	6233161
	4.00991	0	0	484344	6245042
	0	13.1151	0	456872	6210266
	0	17.4868	0	412665	6667355
	0	0	135.436	439857	6205256
	0	16.0295	0	603497	6628699
	1.60396	0	0	711348	6632098
	0	1.45723	0	546434	6269840
	0	2.91446	0	400041	6418074
	0	7.28615	0	381812	6458587
	12.8317	0	0	460646	6323345
	0	5.82892	0	538444	6575121
	0	30.6019	0	535879	6591655
	0	8.74339	0	320011	6372777
	0	10.2006	0	567944	6380292
	0	8.74339	0	340753	6342349
	0	8.74339	0	655213	6717430
	0	37.888	0	640585	6534815
	0	13.1151	0	421343	6208805
	0	5.82892	0	354277	6224454
	0	17.4868	0	477113	6210358
	0	13.1151	0	501054	6398223
	0	8.74339	0	380062	6187824
	0	13.1151	0	709659	6665866
	0	14.5723	0	735168	6370831
	0	2.91446	0	455296	6216100
	0	2.91446	0	650282	6608319
	0	1.45723	0	397442	6637552
	0	17.4868	0	460476	6583869
	0	26.2302	0	641461	6541818
	0	5.82892	0	327509	6379608
	0	5.82892	0	386952	6458594
	0	2.91446	0	773823	7173958
	0	7.28615	0	465261	6389700
	0	7.28615	0	383050	6421234
	8.8218	0	0	518729	7048558
	0	4.37169	0	499038	6608171
	0	4.37169	0	367673	6252906
	0	87.4339	0	495723	6335548
	0	2.91446	0	347300	6461045
	0	4.37169	0	571329	6274231
	0	8.74339	0	522901	6477729
	0.801982	0	0	427629	6483471
	3.20793	0	0	671615	6652793
	0	1585.47	0	414350	6180793
	0	13.1151	0	364667	6396629
	0	2.91446	0	609430	6924674
	0	2.91446	0	470804	6776933
	0	7.28615	0	552336	6661043
	0	5.82892	0	313799	6418215
	0	13.1151	0	483529	6359997
	4.81189	0	0	329834	6487879
	0	26.2302	0	431966	6253060
	0	4.37169	0	434729	6163682
	0	2.91446	0	561237	6790959
	0	4.37169	0	448020	6384039
	0	2.91446	0	373315	6206041
	1.60396	0	0	406961	6226123
	6.41586	0	0	595148	6702701
	0	4.37169	0	686168	6631224
	27.2674	0	0	505657	6568950
	4.00991	0	0	449133	6316562
	0	8.74339	0	441236	6203770
	0	5.82892	0	329006	6446493
	0	4.37169	0	544842	6458274
	0	16.0295	0	646720	6528300
	1.60396	0	0	429347	6284639
	0	7.28615	0	418510	6466677
	0	5.82892	0	360612	6376430
	0	13.1151	0	355705	6377335
	0	24.7729	0	452563	6294903
	0	5.82892	0	564114	6853599
	0	2.91446	0	459389	7020431
	0	13.1151	0	523932	6491244
	0	27.6874	0	601321	6461682
	0	8.74339	0	439787	6168433
	0	16.0295	0	674617	6612546
	0	16.0295	0	333981	6430617
	0	16.0295	0	724645	6386614
	0	13.1151	0	462550	6638913
	0	11.6578	0	799417	7255554
	0	173.41	0	422696	6477670
	0	18.944	0	624135	6663138
	0	8.74339	0	705231	6600066
	0	193.812	0	425171	6285269
	0	75.776	0	511922	6764204
	0	2.91446	0	582464	6471829
	0	8.74339	0	513557	6409576
	0	8.74339	0	356568	6402099
	0	7.28615	0	374375	6314858
	0	16.0295	0	416121	6657505
	0	8.74339	0	463352	6361875
	0	8.74339	0	322820	6527180
	0	24.7729	0	614469	6572358
	0	8.74339	0	592322	6769130
	0	21.8585	0	345980	6361395
	0	14.5723	0	440309	6249274
	0	16.0295	0	526033	6271599
	0	10.2006	0	434928	6221067
	0	5.82892	0	593095	6288858
	0	4.37169	0	637732	6660907
	0	1.45723	0	399972	6446615
	0	11.6578	0	556283	6268092
	0	10.2006	0	395737	6380689
	0	10.2006	0	307988	6393518
	0	10.2006	0	522441	7045368
	0	18.944	0	472015	6426481
	0	14.5723	0	370018	6377877
	0	7.28615	0	592789	6358054
	0	34.9735	0	418269	6363720
	0	96.1772	0	449295	6180499
	0	8.74339	0	332282	6377096
	0	20.4012	0	437588	7017625
	0	14.5723	0	407190	6395369
	43.307	0	0	483820	6447881
	0	11.6578	0	584125	6575980
	0	4.37169	0	315982	6365669
	0	27.6874	0	558663	6381387
	0	2.91446	0	663068	6999379
	0	20.4012	0	542306	6441808
	3.20793	0	0	555496	6376899
	0	5.82892	0	458027	6299793
	0	55.3748	0	415501	6200350
	0	11.6578	0	625821	6676164
	0	17.4868	0	327202	6388015
	0	14.5723	0	748216	7074616
	0	5.82892	0	564115	7003573
	0	4.37169	0	627692	6936196
	0	5.82892	0	525337	6334196
	0	7.28615	0	504532	6520799
	0	5.82892	0	625910	6571296
	0	4.37169	0	560318	6404786
	0	13.1151	0	548236	6661102
	0	4.37169	0	567012	6281856
	0	81.6049	0	430453	6160859
	0	7.28615	0	698887	7245684
	0	13.1151	0	475821	6217901
	0	20.4012	0	659466	6559358
	0	33.5163	0	475205	6344284
	0	8.74339	0	344805	6414575
	0	8.74339	0	417937	6343925
	0	17.4868	0	375742	6190301
	0	7.28615	0	581852	6528575
	0	91.8056	0	492611	6608961
	0	5.82892	0	577163	6350072
	0	11.6578	0	582281	6644033
	0	4.37169	0	493395	6395834
	0	58.2892	0	660494	6611260
	0	45.1742	0	538727	6264352
	0	7.28615	0	397709	6660331
	0	18.944	0	502844	6636306
	0	11.6578	0	766913	7197206
	0	7.28615	0	505487	6236582
	0	11.6578	0	397103	6604759
	0	11.6578	0	349244	6516371
	0	10.2006	0	361081	6435786
	0	29.1446	0	392236	6556182
	0	27.6874	0	708698	6645249
	0.801982	0	0	426687	6278409
	0	7.28615	0	475650	6392562
	0	8.74339	0	671032	6611401
	0	4.37169	0	413714	6603316
	0	10.2006	0	553398	6562160
	0	8.74339	0	710210	6642558
	0	4.37169	0	441691	6418623
	0	5.82892	0	469733	6596333
	0	11.6578	0	569825	6446102
	0	5.82892	0	458893	6632372
	15.2377	0	0	451589	7040659
	0	24.7729	0	478839	6445377
	4.81189	0	0	358678	6326978
	0	13.1151	0	338762	6406455
	0	45.1742	0	421266	6239789
	0	8.74339	0	390991	6203076
	0	8.74339	0	330266	6433325
	0	7.28615	0	471568	6238761
	0	13.1151	0	541508	6263000
	0	4.37169	0	624925	6919348
	0	29.1446	0	350727	6421066
	0	4.37169	0	592606	6547621
	0	11.6578	0	469763	6593169
	0	16.0295	0	679363	6659698
	0	4.37169	0	543347	6215461
	0	48.0886	0	703008	6404167
	0	29.1446	0	394998	6180733
	0	8.74339	0	542397	6242177
	0	5.82892	0	618310	6579681
	0	14.5723	0	536627	6637124
	0	10.2006	0	545378	6233738
	0	14.5723	0	459041	6336736
	0	14.5723	0	601428	6590808
	0	7.28615	0	526153	6442705
	0	7.28615	0	310801	6426558
	0	21.8585	0	456134	6480576
	0	7.28615	0	428520	6482844
	0	45.1742	0	803454	7155053
	0	8.74339	0	381385	6317265
	0	8.74339	0	581260	6505158
	0	16.0295	0	676534	7021040
	0	11.6578	0	637745	7247682
	0	1.45723	0	394616	6215384
	0	20.4012	0	559910	6245940
	109.872	0	0	314534	6506729
	0	4.37169	0	311752	6498227
	0	13.1151	0	673130	6666792
	0	1.45723	0	340847	6498495
	0	4.37169	0	508262	6593078
	0	27.6874	0	833091	7314216
	0	5.82892	0	620521	6601431
	0	45.1742	0	401927	6181639
	0	5.82892	0	579982	6341621
	0	4.37169	0	450310	6300426
	0	7.28615	0	445730	6163620
	0	2.91446	0	417178	6392746
	0	10.2006	0	310648	6456072
	0	32.0591	0	555638	6734284
	0	5.82892	0	383419	6235703
	0	10.2006	0	315775	6371771
	0	14.5723	0	631278	6929064
	0	23.3157	0	305739	6479703
	0	2.91446	0	426629	6342040
	0	7.28615	0	381227	6390086
	0	21.8585	0	496380	6440970
	0	2.91446	0	312679	6437173
	0	26.2302	0	665627	6550206
	0	8.74339	0	593125	6490299
	0	4.37169	0	766873	7306095
	0	2.91446	0	436971	6367664
	0	8.74339	0	302254	6516265
	0	10.2006	0	361875	6384261
	0	7.28615	0	483226	6702474
	0	7.28615	0	656028	7426473
	0	42.2597	0	508706	6729159
	0	4.37169	0	610549	6667933
	0	8.74339	0	597676	6797462
	0	7.28615	0	434654	6200040
	0	81.6049	0	438283	6139952
	0	8.74339	0	332972	6541899
	0.801982	0	0	558181	6846623
	0	8.74339	0	395764	6204112
	0	2.91446	0	601484	6945023
	0	21.8585	0	296573	6449054
	0	10.2006	0	319353	6378789
	0	4.37169	0	353970	6433219
	0	11.6578	0	365743	6425516
	0	5.82892	0	403744	6391801
	0	24.7729	0	394604	6592809
	0	11.6578	0	393457	6601988
	0	10.2006	0	439791	6205432
	0	20.4012	0	489425	6998224
	0	11.6578	0	514506	6594162
	0	8.74339	0	642104	6714643
	0	10.2006	0	394307	6206521
	0	5.82892	0	381174	6428900
	0	5.82892	0	386918	6349838
	0	7.28615	0	327670	6465794
	0	4.37169	0	441136	6287916
	0	5.82892	0	299952	6487238
	0	16.0295	0	858601	7556494
	0	4.37169	0	471988	6964998
	0	18.944	0	386801	6391321
	0	8.74339	0	361424	6368065
	0	11.6578	0	529414	6568221
	0	7.28615	0	458260	6389361
	0	5.82892	0	412765	6186505
	1.60396	11.6578	0	526478	6374503
	0.801982	0	0	404066	6422698
	0	21.8585	0	768897	7112919
	0	4.37169	0	483200	6444755
	1.60396	0	0	443577	6419964
	0	11.6578	0	630216	7242057
	0	11.6578	0	631666	6721355
	0	17.4868	0	516099	6331460
	0	10.2006	0	422523	6171377
	0	5.82892	0	515957	6872598
	0	7.28615	0	824764	7355256
	3.20793	0	0	522195	6363617
	0	2.91446	0	403954	6160642
	0	11.6578	0	644813	6654921
	0	17.4868	0	389292	6154750
	0	2.91446	0	565312	6247135
	0	8.74339	0	449282	6631166
	0	8.74339	0	724867	6393868
	0	5.82892	0	527199	6334488
	0	17.4868	0	346276	6384900
	0	5.82892	0	444539	6166342
	0	8.74339	0	567779	6532172
	0	11.6578	0	671835	7021535
	0	18.944	0	607390	6723587
	0	8.74339	0	617732	6879691
	0	46.6314	0	435695	6509290
	0	8.74339	0	497042	6638644
	0	7.28615	0	636952	6574165
	0	7.28615	0	509856	6587854
	0	10.2006	0	554872	6222996
	0	10.2006	0	482928	6458683
	0	7.28615	0	788186	7208430
	0	5.82892	0	402800	7004576
	0	14.5723	0	476438	6584970
	0	16.0295	0	433732	6236907
	0	18.944	0	586652	6621740
	0.801982	0	0	432147	6354318
	0	7.28615	0	373820	6246450
	0	8.74339	0	667865	6996758
	0	4.37169	0	686172	6602339
	0.801982	0	0	434907	6210380
	0	4.37169	0	737794	7095376
	0	2.91446	0	381019	6269121
	0	5.82892	0	635966	6670138
	0	2.91446	0	374464	6185576
	0	4.37169	0	475977	6281599
	0	5.82892	0	366263	6401807
	0	13.1151	0	516241	6455380
	0	7.28615	0	434878	6158799
	0.801982	0	0	346367	6311294
	0	10.2006	0	466266	6297294
	0	4.37169	0	594896	6530563
	0	8.74339	0	369673	6393959
	0	2.91446	0	504027	6414385
	0	4.37169	0	428831	6484793
	2.40595	0	0	400490	6640370
	0	5.82892	0	381334	6213454
	0	14.5723	0	673313	6685490
	0	7.28615	0	664717	6990972
	0	13.1151	0	587481	6260582
	0	14.5723	0	748296	7314340
	0	11.6578	0	474350	6987182
	0	8.74339	0	391956	6498315
	0	7.28615	0	594517	6612850
	0	11.6578	0	320090	6512587
	0	13.1151	0	566926	6272129
	0	5.82892	0	315946	6449864
	0	10.2006	0	622731	6633286
	0	7.28615	0	419843	6180495
	0	4.37169	0	447030	6151323
	0	32.0591	0	711772	6651001
	0	107.835	0	388788	6149565
	0	2.91446	0	440386	6390612
	0	8.74339	0	583297	6347773
	0	18.944	0	608580	6304656
	0	91.8056	0	721490	6354065
	0	2.91446	0	795002	7229718
	0	11.6578	0	596003	6529544
	0	4.37169	0	578948	6421538
	0	10.2006	0	542951	6741742
	0	2.91446	0	737871	7095415
	0	10.2006	0	311116	6449930
	0	0	851.471	385326	6181717
	0	27.6874	0	428220	6158040
	0	291.446	0	517024	6347120
	0	4.37169	0	568382	6409363
	0	10.2006	0	352149	6230873
	0	17.4868	0	376686	6151156
	0	5.82892	0	532010	6262709
	0	14.5723	0	516947	6549626
	0	13.1151	0	595770	6585331
	0	2.91446	0	329170	6429536
	0	20.4012	0	445227	6521234
	0	7.28615	0	414860	6408978
	0	16.0295	0	476096	6353540
	0	21.8585	0	338492	6406094
	0	10.2006	0	371042	6245375
	0	7.28615	0	349623	6418865
	0	17.4868	0	569468	6925688
	0	5.82892	0	616284	7079425
	0	13.1151	0	424496	6172811
	2.40595	0	0	492577	6599362
	0	4.37169	0	540242	6806014
	0	4.37169	0	442435	6156873
	0	29.1446	0	458907	6586487
	0.801982	0	0	422812	6162798
	0	11.6578	0	470806	6759447
	0	14.5723	0	595797	6653398
	0	4.37169	0	311979	6429483
	0	8.74339	0	563172	6279786
	0	14.5723	0	667377	6608882
	0	34.9735	0	551729	6229304
	0	2.91446	0	443690	6581992
	3.20793	27.6874	0	530004	6274487
	0	8.74339	0	759728	7197351
	0	14.5723	0	713846	6632666
	0	17.4868	0	631978	6620269
	0	8.74339	0	691997	6638262
	0	11.6578	0	661299	6617354
	0	4.37169	0	561553	6478769
	0	4.37169	0	373104	6242479
	0	4.37169	0	585240	6846338
	0	7.28615	0	414267	6283017
	0	7.28615	0	557739	6235142
	0	11.6578	0	404372	6391532
	0	5.82892	0	421223	6326481
	0	13.1151	0	745317	7078854
	0	11.6578	0	624415	7232573
	8.01982	2.91446	0	367177	6456477
	0	7.28615	0	572227	6808351
	0	14.5723	0	616976	6559566
	0	7.28615	0	688565	6628855
	0	7.28615	0	445281	6587259
	0	14.5723	0	391005	6508238
	0	10.2006	0	370972	6470963
	0	5.82892	0	586559	6477785
	0	4.37169	0	400589	6226667
	0	10.2006	0	369351	6653641
	0	4.37169	0	448845	6476438
	0	10.2006	0	573546	6728459
	0	5.82892	0	637721	6924973
	0	16.0295	0	540042	6580815
	0	18.944	0	367799	6291681
	0	8.74339	0	639867	7125027
	0	17.4868	0	496974	6458431
	0	16.0295	0	587358	6340696
	0	5.82892	0	652036	6618879
	0	7.28615	0	610893	6622453
	0	7.28615	0	599737	6790509
	0	4.37169	0	473591	6938049
	0	18.944	0	626654	6544453
	0	23.3157	0	526076	6566143
	0	34.9735	0	485760	6310945
	0	32.0591	0	395974	6615198
	0	10.2006	0	540092	6853148
	0	5.82892	0	637598	6574650
	0	5.82892	0	351102	6520460
	0	4.37169	0	687922	7315557
	0	11.6578	0	327818	6423270
	0	7.28615	0	634677	6646712
	0	7.28615	0	540579	6251609
	0	5.82892	0	391537	6237302
	0	8.74339	0	459389	7000700
	0	7.28615	0	378472	6231012
	0	13.1151	0	640892	6637074
	0	11.6578	0	444648	6159712
	0	7.28615	0	518267	6533751
	0	30.6019	0	512845	6267433
	0	7.28615	0	363787	6337924
	0	8.74339	0	374853	6484053
	0	5.82892	0	468126	6226829
	0	24.7729	0	432231	6268689
	0	18.944	0	492858	6373853
	0	16.0295	0	344871	6326385
	0	30.6019	0	366886	6557936
	0	8.74339	0	398148	6337198
	0	8.74339	0	650632	7259304
	0	8.74339	0	472646	6566059
	0	1.45723	0	340229	6331497
	0	8.74339	0	897356	7351791
	25.6634	0	0	457153	7036810
	0	17.4868	0	597625	6547330
	0	7.28615	0	410853	6160527
	0	5.82892	0	424529	6473097
	3.20793	0	0	821801	7353845
	0	2.91446	0	351490	6231495
	0	4.37169	0	596185	6513116
	0	8.74339	0	411848	6424428
	0	7.28615	0	325097	6533633
	0	26.2302	0	400426	6149328
	0	33.5163	0	401727	6481994
	0	8.74339	0	589774	6637747
	0	14.5723	0	477890	6285796
	0	5.82892	0	562401	6607263
	0	2.91446	0	468286	6212563
	0	7.28615	0	538105	6253091
	0	8.74339	0	658746	7052343
	0	13.1151	0	443978	6290988
	0	7.28615	0	475959	6300823
	0	4.37169	0	439900	6237605
	0	10.2006	0	484711	6514446
	0	5.82892	0	660160	6635236
	12.8317	0	0	517499	6576164
	0	24.7729	0	681310	6646380
	0	34.9735	0	676093	6628335
	0	5.82892	0	481150	6397823
	0	10.2006	0	604314	6556744
	0	13.1151	0	640357	6549005
	0	64.1182	0	569934	6600455
	10.4258	37.888	0	366400	6366795
	0	4.37169	0	603455	6521727
	0	4.37169	0	443313	6167077
	0	10.2006	0	424364	6235319
	0	7.28615	0	520885	6576004
	2.40595	0	0	405039	6161472
	0	46.6314	0	763497	7385871
	0	29.1446	0	430895	6325479
	0	5.82892	0	781944	7283583
	0	11.6578	0	512242	6492763
	0	17.4868	0	384126	6674005
	0	5.82892	0	376438	6222840
	0	4.37169	0	493947	6572187
	0	23.3157	0	691036	6700576
	0	8.74339	0	520842	6576254
	0	24.7729	0	634634	6952729
	0.801982	0	0	387241	6243591
	0.801982	0	0	693060	6621182
	0.801982	0	0	547819	6797861
	0	5.82892	0	555677	6554040
	0	7.28615	0	387136	6392981
	0	7.28615	0	431883	6608273
	0	5.82892	0	609455	6927734
	0	10.2006	0	748882	7188289
	0.801982	20.4012	0	391305	6625217
	0	4.37169	0	692693	6597557
	1.60396	0	0	472243	6436185
	0	13.1151	0	394696	6479920
	30.4753	0	0	624651	6545530
	0	5.82892	0	710726	6388840
	0	5.82892	0	568392	6838345
	0	8.74339	0	652663	6624725
	0	5.82892	0	626961	7212241
	0	0	65.4284	510836	6535331
	0	29.1446	0	524482	7068974
	0	27.6874	0	533115	6385822
	0	4.37169	0	455431	6578782
	0	7.28615	0	676602	7016370
	0	10.2006	0	552009	6736066
	0	8.74339	0	567434	6731250
	0	30.6019	0	525261	6510853
	0	10.2006	0	786136	7134473
	0	7.28615	0	376750	6624778
	0.801982	0	0	660562	6611291
	0	5.82892	0	476615	6231184
	0	11.6578	0	401477	6656749
	0	164.667	0	571979	6480734
	0	7.28615	0	712437	6650201
	0	2.91446	0	582748	6505354
	0	4.37169	0	624184	6547322
	0	11.6578	0	705054	6604937
	0	4.37169	0	473635	6346085
	0	8.74339	0	697719	6628910
	0	8.74339	0	430578	6692506
	0	8.74339	0	681664	6687921
	0	33.5163	0	385025	6264715
	0	27.6874	0	716904	6648754
	0.801982	0	0	344638	6362214
	0	4.37169	0	462850	6363030
	0	13.1151	0	424191	6181541
	4.00991	0	0	413331	6470390
	0	10.2006	0	478972	6579326
	0	21.8585	0	321931	6611161
	0	7.28615	0	354697	6414810
	0	37.888	0	552898	6352221
	0	2.91446	0	410058	6454062
	0	8.74339	0	707045	6647182
	0	29.1446	0	786538	7210989
	0	36.4308	0	474227	6332504
	0	11.6578	0	330243	6580349
	0	13.1151	0	609707	7012653
	0	10.2006	0	776161	7183867
	0	7.28615	0	497334	6416311
	0	55.3748	0	396932	6226515
	0	5.82892	0	632919	6683228
	0	26.2302	0	299026	6486497
	0	10.2006	0	462258	6211060
	0	4.37169	0	355713	6369305
	0	2.91446	0	532083	6602260
	0	4.37169	0	549764	6361858
	0	14.5723	0	562456	6585164
	0	10.2006	0	344031	6628350
	0	1.45723	0	527847	6217879
	0	16.0295	0	685199	6689688
	0	2.91446	0	732821	6405268
	0	2.91446	0	681541	6692801
	0	7.28615	0	371511	6204160
	0	4.37169	0	670316	6691958
	0	10.2006	0	362369	6292565
	0	8.74339	0	408333	6377386
	0	13.1151	0	668530	6541716
	0	16.0295	0	537771	6277498
	0	23.3157	0	594939	7036309
	0	8.74339	0	504880	6715721
	0	16.0295	0	412874	6214727
	0	2.91446	0	585318	6849314
	0	8.74339	0	383459	6439849
	0	10.2006	0	533603	6601589
	0	23.3157	0	530477	6477691
	0	7.28615	0	361994	6604581
	0	1.45723	0	801178	7269729
	0	7.28615	0	413194	6661679
	8.8218	0	0	585313	6479025
	0	4.37169	0	575186	6632112
	0	18.944	0	496416	6516417
	0	4.37169	0	505427	6237093
	0	10.2006	0	359817	6402735
	0	5.82892	0	454752	6461808
	0	8.74339	0	700833	6622955
	0	2.91446	0	650347	7025728
	0	10.2006	0	518053	6267246
	0	7.28615	0	473588	6630041
	0	10.2006	0	393078	6470646
	0	8.74339	0	440036	6140114
	0	4.37169	0	425098	6276015
	0	10.2006	0	432812	6439149
	0	14.5723	0	441851	6524487
	0	4.37169	0	384445	6236260
	0	8.74339	0	686590	6627025
	0	11.6578	0	359626	6375875
	0	7.28615	0	648990	6690772
	0	7.28615	0	634367	6654852
	0	100.549	0	409311	6250844
	0	7.28615	0	320150	6467898
	0	2.91446	0	569488	6269773
	0	2.91446	0	540521	7092251
	0	27.6874	0	365536	6214712
	0	7.28615	0	564571	6359224
	0	4.37169	0	569026	6552941
	0	7.28615	0	442359	6515193
	0	4.37169	0	300583	6495071
	0	2.91446	0	346742	6411154
	0	8.74339	0	667299	6542213
	0	2.91446	0	535339	6764849
	0	30.6019	0	440427	6285896
	0	10.2006	0	582360	6808138
	0	10.2006	0	496083	6892642
	0	17.4868	0	612330	6503109
	0	24.7729	0	387167	6566734
	15.2377	0	0	401374	6235227
	0	8.74339	0	472503	6245466
	0	16.0295	0	342155	6486903
	0	20.4012	0	534529	7113025
	0	20.4012	0	511026	6277634
	0	10.2006	0	466898	6301665
	0	7.28615	0	531142	6718818
	0	7.28615	0	448681	6791880
	0	8.74339	0	296454	6476295
	7.21784	14.5723	0	408025	6431870
	0	10.2006	0	818848	7274531
	0	58.2892	0	743047	6431027
	0	5.82892	0	402839	6840797
	0	5.82892	0	655706	6621499
	0	5.82892	0	536598	6357383
	0	14.5723	0	620953	6634165
	0	26.2302	0	470464	6370949
	0	5.82892	0	423670	6297548
	0	5.82892	0	493318	6316043
	0	13.1151	0	581437	6619676
	0	21.8585	0	560252	6696242
	0	11.6578	0	540788	6616961
	0	5.82892	0	614873	6634499
	0.801982	7.28615	0	564824	7184489
	0	8.74339	0	410812	6592308
	20.8515	0	0	598887	6419411
	4.00991	0	0	390205	6413019
	0	10.2006	0	335416	6456985
	9.62378	37.888	0	561875	6585472
	8.8218	0	0	371851	6447352
	0	5.82892	0	672627	6565552
	0	5.82892	0	410365	6597689
	0	23.3157	0	508617	6624381
	0	16.0295	0	560726	6388030
	0	29.1446	0	608748	6309313
	0	10.2006	0	411899	6208827
	0	43.7169	0	696536	6364665
	1.60396	0	0	417396	6151895
	0	49.5459	0	473557	6568915
	0	1.45723	0	331869	6423660
	0	67.0326	0	414013	6458419
	0	16.0295	0	458780	6411440
	0	2.91446	0	543540	6215361
	0	10.2006	0	533632	6233432
	0	7.28615	0	620071	6557303
	0	43.7169	0	625171	6528812
	0	23.3157	0	449528	6146902
	0	10.2006	0	463494	7024711
	1.60396	0	0	435204	6208911
	0	7.28615	0	436885	6505405
	0	27.6874	0	417606	6498382
	0	7.28615	0	349293	6411256
	0	11.6578	0	490197	6234135
	0	8.74339	0	656292	6554043
	4.00991	0	0	451997	6195155
	0	30.6019	0	396647	6230043
	0	8.74339	0	635292	6648209
	0	7.28615	0	429819	6204532
	1.60396	0	0	317261	6450695
	0	14.5723	0	548118	6420581
	0	10.2006	0	640138	6646023
	0	14.5723	0	631846	6956013
	0	20.4012	0	424039	6207238
	0	33.5163	0	295315	6478817
	0.801982	0	0	407019	6228057
	19.2476	0	0	397953	6210998
	0	4.37169	0	329476	6443666
	0	11.6578	0	395148	6664660
	1.60396	11.6578	0	599946	6656924
	22.4555	0	0	604767	6509125
	0	11.6578	0	402745	6604467
	0	2.91446	0	408807	6393638
	0.801982	0	0	493282	6783121
	0	11.6578	0	443727	6609508
	0	8.74339	0	499822	6260796
	0	11.6578	0	499386	6316122
	0	14.5723	0	558764	6700647
	4.00991	0	0	474678	6410249
	0	14.5723	0	461616	6714892
	0.801982	0	0	430655	6164962
	0	83.0622	0	710249	6641646
	0	4.37169	0	398561	6177683
	0	20.4012	0	596161	7063900
	0	5.82892	0	603195	6538431
	0	13.1151	0	532943	6438657
	0	37.888	0	397881	6605602
	0	13.1151	0	502976	6326135
	0	62.6609	0	465211	6403918
	0	10.2006	0	619049	7004226
	0	20.4012	0	705363	6342274
	0	32.0591	0	426801	6278174
	0	17.4868	0	345595	6391277
	0	5.82892	0	644950	6547202
	0	51.0031	0	611579	6322639
	0	23.3157	0	578430	7059496
	0	27.6874	0	647094	6649586
	0	120.95	0	695466	6340468
	0	8.74339	0	369717	6333162
	0	10.2006	0	525931	7061150
	0	4.37169	0	373188	6599142
	3.20793	0	0	577597	7022318
	0	4.37169	0	455300	6267526
	0	2.91446	0	457092	6213405
	0	17.4868	0	427106	6155079
	0	17.4868	0	533667	6454631
	0	4.37169	0	437908	6326019
	0	14.5723	0	414708	6177616
	0	7.28615	0	902160	7343470
	0	13.1151	0	420566	6477530
	0	7.28615	0	530632	6551352
	0	4.37169	0	696762	6344050
	0	5.82892	0	628441	7006950
	0	2.91446	0	547246	6723882
	0	17.4868	0	486640	6534630
	4.00991	0	0	377912	6231122
	0	16.0295	0	397207	6216264
	0	7.28615	0	618309	6947552
	0	2.91446	0	448792	6785616
	0	43.7169	0	406529	6442210
	0	7.28615	0	432650	6235303
	0	13.1151	0	312489	6506392
	1.60396	0	0	424333	6196415
	0	8.74339	0	577238	6350246
	0	17.4868	0	607900	6484195
	0	10.2006	0	479246	6999716
	0	77.2332	0	769368	7187897
	0	42.2597	0	621024	6342827
	0	13.1151	0	588000	6730439
	18.4456	0	0	421745	6244088
	0	18.944	0	498510	6382683
	0	8.74339	0	543991	6279174
	0	2.91446	0	633659	6539845
	0	7.28615	0	430830	6176168
	0	17.4868	0	359020	6251207
	0	138.437	0	482101	6212120
	0	7.28615	0	500173	6564998
	0.801982	0	0	363724	6548950
	0	1.45723	0	409058	6400983
	0	16.0295	0	394814	6467379
	0	26.2302	0	333606	6632971
	0	8.74339	0	414260	6368910
	8.8218	0	0	400766	6186447
	0	62.6609	0	858220	7334550
	0	263.759	0	419471	6469125
	0	20.4012	0	534571	6712167
	0	2.91446	0	712575	7146025
	0.801982	0	0	435214	6355291
	0	34.9735	0	405086	6446781
	0	11.6578	0	385324	6233808
	0	7.28615	0	621859	7290250
	6.41586	0	0	407612	6447131
	0	43.7169	0	367526	6246097
	0	5.82892	0	393935	6629229
	0	17.4868	0	395927	6164846
	0	11.6578	0	599436	7221957
	0	4.37169	0	535967	6551081
	0	2.91446	0	371989	6205685
	0	42.2597	0	718881	6645883
	32.0793	0	0	416045	6460829
	0	32.0591	0	683530	6607470
	0	7.28615	0	487039	6558091
	0	14.5723	0	630921	6690619
	0	10.2006	0	803432	7281399
	0	10.2006	0	530410	6575834
	0	16.0295	0	346485	6337447
	0	11.6578	0	411922	6237092
	0	10.2006	0	473416	6589229
	0	23.3157	0	417133	6179399
	0	4.37169	0	491616	6240291
	0	23.3157	0	506765	6254821
	0	8.74339	0	395758	6166021
	0	7.28615	0	491398	6248988
	0	11.6578	0	365452	6225943
	0	10.2006	0	706338	6660556
	1.60396	0	0	544337	6334918
	0	4.37169	0	441375	6499828
	0	10.2006	0	376956	6407645
	2.40595	0	0	415454	6379547
	0	8.74339	0	523302	6736661
	0	11.6578	0	396561	6141352
	0	27.6874	0	384198	6257486
	0	45.1742	0	385302	6264829
	0	21.8585	0	544919	6590828
	0	11.6578	0	502871	6492537
	0	11.6578	0	380219	6548151
	0	7.28615	0	492600	6784506
	1.60396	0	0	428285	6202777
	0	8.74339	0	466233	6285524
	0	24.7729	0	473661	6310902
	0	17.4868	0	391278	6623079
	0	8.74339	0	645150	6533948
	0	39.3452	0	442663	6161063
	0	5.82892	0	375243	6211773
	0	1.45723	0	521779	6734306
	0	4.37169	0	602605	6993031
	0	211.298	0	414582	6417163
	0	103.463	0	694602	6368423
	0	11.6578	0	355736	6528863
	0	37.888	0	591948	6512887
	0	13.1151	0	571707	6279647
	0	0	337.003	387053	6194267
	4.81189	0	0	515551	6350261
	0	2.91446	0	435339	6413232
	0	13.1151	0	531014	6735033
	0	0	566.296	426953	6183413
	0.801982	23.3157	0	425729	6168177
	0	14.5723	0	466162	6572812
	0	26.2302	0	602929	6836079
	0	17.4868	0	288010	6513930
	0.801982	0	0	718773	7056665
	0	8.74339	0	637027	7234065
	7.21784	0	0	445415	6156804
	0	24.7729	0	712817	7145725
	0	10.2006	0	494866	6314671
	0	8.74339	0	632901	6552968
	0	5.82892	0	373466	6238870
	0	16.0295	0	490168	6567968
	5.61387	0	0	618508	6526695
	0	13.1151	0	425775	6345742
	0	23.3157	0	497194	6456234
	0	8.74339	0	431793	6159519
	0	2.91446	0	636045	6678372
	0	23.3157	0	461766	6381261
	0	7.28615	0	482285	6463368
	0	27.6874	0	616197	6325121
	0	7.28615	0	591211	6756943
	0	20.4012	0	727546	6410330
	0	4.37169	0	622385	6550323
	0	8.74339	0	348025	6334366
	0	115.121	0	420831	6172228
	0	72.8615	0	597324	6262365
	0	16.0295	0	426305	6499367
	0	8.74339	0	397154	6586811
	0	7.28615	0	438470	6197982
	0	16.0295	0	459698	6217585
	8.01982	0	0	453261	6445118
	0	2.91446	0	422073	6458242
	0	21.8585	0	383474	6455684
	0	2.91446	0	814151	7316702
	0	0	153.365	432683	6208013
	16.8416	0	0	597812	6687401
	0	8.74339	0	508418	6624789
	0	0	452.865	355945	6307550
	0	14.5723	0	615427	6577040
	16.8416	0	0	541456	6447668
	0	29.1446	0	512729	6224817
	0	29.1446	0	322785	6498081
	0	10.2006	0	270458	6534164
	0	11.6578	0	460399	6275355
	0	8.74339	0	405879	6648650
	0	8.74339	0	562047	6246183
	0	10.2006	0	437426	6215826
	0	10.2006	0	367851	6246614
	0	17.4868	0	607446	6861931
	0	16.0295	0	708478	7163408
	0	13.1151	0	722620	7201516
	0.801982	0	0	629520	6517284
	0	8.74339	0	599899	7025543
	0	11.6578	0	429874	6402617
	0.801982	0	0	369700	6402731
	0	23.3157	0	511132	6605930
	0	115.121	0	575742	6408856
	0	109.292	0	597585	6474179
	0	2.91446	0	825968	7286848
	0	2.91446	0	380155	6354026
	0	7.28615	0	478115	7002735
	0	13.1151	0	614584	6520150
	0	11.6578	0	371084	6409677
	0	2.91446	0	775637	7132426
	0	7.28615	0	567310	6550864
	0	8.74339	0	655178	6624551
	0	21.8585	0	374399	6593629
	0	10.2006	0	357377	6377359
	3.20793	0	0	586971	6666387
	0	5.82892	0	487574	6409676
	0	24.7729	0	525981	6599807
	0	7.28615	0	311255	6416650
	0	14.5723	0	361061	6405761
	0.801982	14.5723	0	340290	6407500
	0	5.82892	0	628435	6529053
	0	13.1151	0	419342	6471267
	0	2.91446	0	380938	6172494
	0	8.74339	0	571006	6788393
	0	23.3157	0	519671	6366647
	0	2.91446	0	348102	6432806
	0	13.1151	0	402130	6702904
	0	43.7169	0	549158	6450234
	0	10.2006	0	577228	6854866
	0	8.74339	0	683115	6614445
	0	4.37169	0	614478	6673808
	0	18.944	0	443387	6207992
	0	17.4868	0	424801	6403388
	0	4.37169	0	336449	6346424
	0	8.74339	0	358659	6318455
	2.40595	0	0	381936	6480197
	0	17.4868	0	608414	6723474
	12.0297	0	0	640551	6997329
	4.00991	74.3188	0	471648	6273500
	0	7.28615	0	382618	6270369
	0	17.4868	0	607396	6626814
	1.60396	56.832	0	617193	6671259
	0.801982	0	0	490588	7076606
	0	7.28615	0	497532	7018288
	0	5.82892	0	310413	6416556
	0	10.2006	0	547304	6234585
	0	5.82892	0	383861	6151632
	0.801982	0	0	395731	6661383
	0	14.5723	0	387040	6256668
	0	5.82892	0	432472	6215573
	0	55.3748	0	498528	6288787
	0	10.2006	0	377411	6407739
	0	24.7729	0	317185	6508210
	0	20.4012	0	369632	6226007
	0	13.1151	0	326575	6383084
	0	8.74339	0	514487	6668789
	0	5.82892	0	776663	7162079
	0	53.9175	0	393338	6358617
	0	11.6578	0	367933	6400647
	7.21784	0	0	490103	6410492
	1.60396	0	0	550909	6224171
	0	18.944	0	657242	6713871
	0	2.91446	0	450825	6221472
	0	16.0295	0	527669	6508026
	0	10.2006	0	354839	6368883
	3.20793	52.4603	0	474970	6279580
	0	5.82892	0	507816	6521683
	0	8.74339	0	646143	6547606
	0	11.6578	0	489176	6242365
	0	5.82892	0	377753	6244514
	0	4.37169	0	440249	6457057
	0	2.91446	0	463185	6409683
	4.81189	451.742	0	566262	6572336
	0	14.5723	0	858744	7334062
	0	7.28615	0	312990	6487025
	0	5.82892	0	395828	6502052
	0	4.37169	0	464973	6587288
	0	16.0295	0	519554	6579189
	0	10.2006	0	552246	6287008
	0.801982	26.2302	0	439326	6178484
	0	8.74339	0	556106	6704871
	0	29.1446	0	508788	6439788
	0	5.82892	0	581876	6314215
	0	48.0886	0	384424	6259987
	2.40595	0	0	342469	6368057
	0	11.6578	0	339045	6605462
	0	14.5723	0	467373	6317181
[truncated: 27,740 more rows]

## Sheet: S4
	Cattle	Sheep	Pigs	X	Y
	4.79776	0	0	365968	6222308
	4.79776	7.45861	0	413094	6751307
	96.7548	0	0	541364	6698032
	5.59738	0	0	525251	6699672
	150.33	0	0	491156	6738784
	15.9925	0	0	544555	6706291
	116.745	0	0	572178	6662945
	38.3821	0	0	519160	6710633
	12.794	181.493	0	551294	6698096
	28.7865	0	0	543303	6731629
	4.79776	38.5361	0	605780	6942405
	118.345	0	0	558081	6701485
	1.59925	0	0	551642	6700547
	7.99626	12.431	0	561103	6698373
	7.99626	0	0	541472	6741519
	117.545	0	0	542432	6698520
	27.1873	0	0	478098	6754674
	185.513	0	0	552912	6680063
	11.1948	0	0	499271	6744032
	35.1835	0	0	527402	6674465
	193.51	0	0	540506	6699517
	27.1873	0	0	411608	6824116
	3.1985	0	0	605379	6669253
	0	16.1603	0	618923	6672964
	4.79776	0	0	605082	6654073
	12.794	0	0	605010	6645881
	9.59551	8.70171	0	596112	6685754
	72.766	0	0	612861	6869052
	3.99813	0	0	597711	6782023
	51.1761	0	0	601425	6842969
	9.59551	0	0	597720	6791719
	12.794	0	0	594778	6755769
	0	4.97241	0	593189	6736237
	19.9907	0	0	586809	6706670
	30.3858	0	0	581074	6858616
	137.536	0	0	613396	6883032
	0.799626	9.94481	0	596902	6691276
	0.799626	0	0	566705	6840499
	3.99813	28.5913	0	597448	6689109
	152.729	0	0	602691	6696684
	5.59738	0	0	603566	6883581
	15.9925	0	0	578672	6709928
	17.5918	0	0	601175	6805658
	28.7865	0	0	584989	6707907
	55.1742	0	0	585524	6707434
	21.5899	0	0	591652	6700680
	48.7772	0	0	601744	6697294
	151.129	0	126.972	530427	6953116
	27.9869	0	0	589664	6727619
	0	42.2654	0	611151	6695014
	0.799626	0	0	604845	6875259
	93.5563	0	0	611978	6837510
	1.59925	0	0	602894	6841544
	0	0	92.0188	782842	7268269
	12.794	0	0	436727	6357137
	18.3914	0	0	378240	6236788
	11.9944	0	0	473857	6341571
	0	17.4034	0	475564	6339749
	8.79589	0	0	474300	6344462
	0	17.4034	0	362632	6296889
	43.9794	0	0	390009	6257422
	1.59925	18.6465	0	431990	6183742
	0	9.94481	0	712231	6646480
	7.19664	0	0	383147	6247331
	12.794	0	0	675102	6619167
	67.9682	29.8344	987.906	668765	6623780
	15.9925	0	0	669527	6627996
	183.914	0	0	649829	6689198
	93.5563	0	0	649920	6685892
	7.19664	0	0	626903	6678347
	0	0	34.3584	664941	6656554
	31.1854	12.431	0	730709	6641006
	0.799626	0	0	698159	6624826
	3.1985	0	0	676904	6652665
	7.19664	0	0	589073	6541121
	75.1649	0	0	578673	6576815
	0	0	1015.77	370281	6290562
	0	3.7293	0	628524	6523716
	0	22.3758	0	583275	6521543
	0.799626	0	0	629820	6523757
	210.302	41.0223	0	626983	6513440
	0	7.45861	0	661078	6547728
	11.9944	6.21551	0	612257	6575625
	15.9925	0	0	539362	6538884
	0	118.095	0	652748	6538341
	0.799626	0	0	629836	6527682
	75.9645	0	0	629373	6524496
	0.799626	0	0	628203	6554809
	2.39888	22.3758	0	388464	6264328
	11.1948	0	0	589124	6552072
	18.3914	0	34.3584	562180	6541598
	43.1798	0	0	599053	6512493
	5.59738	0	0	575961	6545726
	37.5824	18.6465	0	627279	6544622
	1.59925	0	0	464668	6535328
	103.152	0	0	534454	6564136
	9.59551	0	0	525119	6555231
	27.1873	0	0	493407	6619011
	0	13.6741	0	496450	6628132
	30.3858	0	0	558493	6687448
	0.799626	0	0	593803	6635331
	164.723	0	0	596337	6616205
	112.747	0	247.381	421673	6167925
	0	34.8068	0	540167	6634785
	0.799626	0	0	444467	6376820
	0	161.603	0	572781	6852996
	15.1929	0	211.619	604658	6804606
	20.7903	0	0	385257	6635767
	293.463	0	0	389180	6584324
	145.532	0	0	455112	6542270
	207.903	0	0	369414	6576786
	46.3783	0	0	405649	6594062
	0.799626	0	0	345578	6607225
	0	29.8344	0	363635	6545275
	2.39888	6.21551	0	334346	6600201
	45.5787	0	0	373399	6549896
	15.9925	0	0	371825	6547922
	0	0	474.027	390873	6539345
	7.99626	0	0	340059	6634848
	10.3951	0	0	362561	6619596
	27.1873	0	0	355975	6637949
	60.7716	7.45861	0	372156	6673308
	0	58.4258	0	438185	6653239
	132.738	0	0	390725	6664069
	21.5899	0	0	393580	6660633
	39.1817	0	0	403471	6628080
	53.5749	0	0	398296	6626171
	139.135	50.9672	0	438945	6581820
	0	21.1327	0	431173	6580356
	59.972	64.6413	0	422494	6582715
	16.7921	0	0	448579	6566457
	3.1985	0	0	445633	6558895
	0	44.7516	0	384703	6272633
	79.9626	0	1533.15	359047	6305227
	20.7903	0	0	374607	6619856
	63.1705	0	0	477059	6523351
	12.794	11.1879	103.075	442636	6417124
	4.79776	0	0	395329	6643561
	23.9888	0	0	337053	6608790
	0	0	1012.8	782369	7268416
	0	0	910.225	357678	6303901
	0	0	289.55	390386	6177195
	35.1835	0	0	521943	6363385
	0	0	154.613	442840	6423170
	0	0	109.947	441923	6421252
	0	0	278.303	468826	6383579
	48.7772	0	0	433420	6387859
	0	0	2951.73	788153	7322955
	0	0	6637.48	811216	7287830
	65.5693	0	0	420938	6338011
	42.3802	0	0	366283	6253278
	263.877	0	0	419629	6331367
	0	0	423.239	444852	6357154
	291.064	3.7293	0	466111	6420322
	0	0	103.075	458290	6429277
	223.895	0	0	409510	6299983
	2.39888	43.5085	0	392168	6324627
	6.39701	0	0	398304	6320593
	22.3895	0	0	404753	6325975
	4.79776	0	0	406992	6273472
	107.95	0	0	391225	6319628
	10.3951	0	0	395381	6302887
	0	0	144.305	421972	6334216
	15.9925	0	0	400879	6350319
	0	0	444.163	357560	6257331
	51.1761	0	0	372570	6255366
	39.9813	22.3758	1039.19	385255	6263168
	16.7921	0	54.9735	373643	6254887
	0	0	59.2534	373338	6255341
	4.79776	11.1879	0	372380	6253610
	0	0	123.69	374130	6254853
	315.852	14.9172	240.509	371659	6253750
	0	0	130.562	360849	6308837
	0	0	340.149	355905	6308143
	0	0	1436.15	360296	6309804
	0	0	372.45	353974	6307907
	0	0	1038.69	354880	6308754
	0	0	123.69	384158	6262044
	0	8.70171	0	386118	6255836
	0	0	93.8615	392487	6250119
	41.5806	0	0	388321	6248928
	4.79776	0	54.9735	385794	6268699
	0.799626	0	0	385403	6268751
	0	0	164.921	384878	6270924
	3.99813	0	123.69	384981	6268688
	71.1667	0	136.185	383632	6273135
	0	0	137.434	384886	6268341
	0	0	144.305	385142	6268676
	0.799626	0	0	386407	6267502
	0	0	219.894	382200	6271483
	0	174.034	0	386432	6274894
	59.1723	0	789.53	380173	6281548
	0	2.4862	341.088	375052	6276632
	16.7921	0	0	382471	6309148
	0	0	154.613	374890	6281292
	14.3933	0	0	370814	6305483
	0	0	255.441	535245	7050248
	23.1892	0	0	371758	6306733
	0	19.8896	0	371424	6300636
	0.799626	0	0	376007	6300048
	0	0	597.837	376687	6258816
	0	0	3023.54	377133	6258088
	0	0	343.584	361665	6297764
	34.3839	47.2378	103.075	350722	6303996
	0	0	750.892	362499	6296347
	14.3933	0	851.471	380934	6256879
	0	0	158.049	378378	6254837
	0	0	463.839	381723	6257043
	144.732	0	100.733	384260	6258960
	71.1667	0	103.075	386246	6261885
	0.799626	0	181.85	386132	6259892
	0	0	144.305	378351	6257196
	108.749	0	0	388684	6259135
	0	0	68.7169	382708	6256027
	2.39888	0	0	385870	6257074
	0	0	137.434	386806	6258634
	37.5824	0	1110.1	384988	6259996
	0	0	76.6823	377179	6266543
	0	0	307.978	375626	6267442
	0	0	196.832	377746	6268124
	0	0	516.066	379954	6266118
	0	0	206.151	375723	6266765
	0	0	291.987	375382	6265981
	25.588	0	0	379930	6262995
	0	0	883.332	375959	6261222
	3.1985	0	0	389367	6294494
	0	14.9172	0	365830	6292998
	19.9907	0	0	365695	6292510
	18.3914	0	171.792	370580	6303871
	0	0	415.582	368558	6291925
	26.3877	0	115.82	378058	6327345
	0	0	837.038	377506	6257419
	0	0	544.742	358126	6291319
	0	0	615.456	356676	6291758
	23.1892	0	0	394234	6294099
	0	0	452.865	355988	6307822
	0.799626	0	0	385792	6261816
	117.545	0	954.546	376108	6333799
	0	0	434.699	359637	6300010
	155.127	0	0	364011	6303489
	0	8.70171	0	381674	6291353
	86.3596	6.21551	0	373117	6291058
	170.32	0	0	390413	6251233
	0.799626	0	0	392506	6249737
	83.9607	3.7293	0	373615	6252665
	0	0	750.892	378030	6276364
	0	0	51.5377	391932	6250559
	0	0	226.766	375718	6272466
	15.1929	0	0	355544	6299861
	39.9813	0	0	354390	6303835
	152.729	0	54.9735	372422	6304618
	0	0	46.309	375410	6321600
	0	0	357.268	360694	6301907
	51.9757	0	95.6044	373015	6252223
	37.5824	0	0	361570	6303541
	0	0	341.088	354674	6309122
	7.99626	17.4034	0	360601	6304852
	128.74	0	0	493926	7028928
	0	0	507.886	356245	6311309
	0	72.0999	0	382518	6259778
	82.3615	69.6137	0	363484	6312614
	70.3671	0	0	364751	6229695
	0	0	1015.77	382911	6262231
	0	43.5085	0	361240	6250111
	0	8.70171	0	370232	6230487
	0	23.6189	0	377179	6238576
	113.547	6.21551	0	367117	6246827
	0	43.5085	0	480793	6232193
	50.3764	0	0	560620	6613155
	91.1574	0	0	398968	6430760
	0	0	785.251	380648	6230673
	1.59925	0	0	381239	6294249
	0	0	85.8961	382618	6218339
	2.39888	0	0	390294	6220073
	0	65.8844	0	524039	6371381
	0	0	398.249	375280	6225229
	0	0	501.324	384800	6218805
	0	0	281.739	378296	6226623
	0	0	528.062	368539	6211213
	22.3895	0	0	392886	6240859
	2.39888	6.21551	0	329912	6383194
	0	23.6189	0	381541	6213762
	0	0	120.255	372674	6206420
	0	0	274.868	372012	6214827
	0	27.3482	0	392983	6575148
	223.895	0	0	461711	7002397
	0	13.6741	0	281549	6514569
	12.794	0	0	556563	6841067
	123.942	0	0	494416	6739133
	0	23.6189	0	555721	6463014
	0	0	1940.45	378830	6143831
	27.1873	33.5637	0	550598	7023339
	0	497.241	0	650855	6650830
	0	12.431	0	711093	7239094
	0	0	431.314	410418	6147363
	0	0	663.997	440567	6142986
	0	0	512.88	441165	6161250
	0	280.941	0	309968	6444129
	0	0	41.2301	449894	6153081
	0	8.70171	0	629812	6590458
	19.191	0	0	316443	6428217
	23.1892	0	0	467964	6372285
	0	0	59.2534	498044	6378918
	0	0	274.868	441383	6414168
	0	0	2751.19	490743	6404596
	0	69.6137	0	583957	6465610
	15.1929	0	0	427341	6331028
	34.3839	0	0	503023	6394739
	0.799626	0	0	506786	6369287
	59.972	27.3482	0	427873	6328703
	0	0	515.377	405241	6145217
	54.3746	0	0	581839	6707842
	59.1723	0	0	443060	6333114
	26.3877	0	0	455708	6151370
	0	43.5085	0	505677	6372869
	69.5675	0	0	468061	6359910
	0	50.9672	0	452161	6311437
	0	0	653.547	436484	6156842
	0	0	44.5162	421642	6172766
	149.53	0	0	457191	6157354
	0	0	82.4603	446790	6140815
	0	0	597.822	443202	6146672
	0	0	144.305	405478	6145499
	316.652	0	2543.07	429717	6162116
	0	70.8568	947.674	428247	6165989
	70.3671	0	66.3748	384142	6191739
	0	0	123.69	369113	6208118
	0	0	103.075	371004	6202874
	0	0	937.117	395466	6139756
	0	22.3758	0	426082	6212041
	0	7.45861	0	663778	6666115
	0	6.21551	0	356255	6436973
	0	7.45861	0	407914	6176285
	0	62.1551	0	599088	6727174
	0	0	1489.8	392813	6222621
	1.59925	0	0	451907	6168524
	0	4.97241	0	709863	6665896
	0	2.4862	0	451703	6433990
	0	4.97241	0	570231	6271006
	0	8.70171	0	431060	6232135
	0	3.7293	0	684034	6565834
	0	3.7293	0	784123	7203429
	0	11.1879	0	511924	6280302
	0	2.4862	0	760876	7095157
	0	3.7293	0	535124	6575916
	0	7.45861	0	399319	6203896
	0	16.1603	0	503372	6742565
	0	17.4034	0	530665	6445169
	0	8.70171	0	443426	6419823
	0	2.4862	0	471567	6965329
	0	4.97241	0	545655	6493638
	0	8.70171	0	712799	6354321
	0	4.97241	0	288383	6477677
	0	2.4862	0	315621	6430406
	0	6.21551	0	504507	6340552
	0	4.97241	0	610339	6661372
	0	6.21551	0	447365	6535782
	0	6.21551	0	520000	6242153
	0	12.431	0	599309	6798877
	0	4.97241	0	471715	6512523
	0	2.4862	0	514563	6471151
	0	7.45861	0	539284	6575114
	0	2.4862	0	493090	7021025
	0	14.9172	0	424863	6179378
	0	12.431	0	603962	7023448
	0	2.4862	0	413296	6179446
	0	7.45861	0	420873	6227260
	0	9.94481	0	654555	6569129
	0	2.4862	0	546622	6864266
	0	2.4862	0	556358	6590056
	0	6.21551	0	390863	6632975
	0	6.21551	0	534279	6234055
	0	16.1603	0	673825	6552346
	0	9.94481	0	459031	6206571
	0	13.6741	0	283188	6531366
	0	8.70171	0	357761	6404662
	0	8.70171	0	289953	6491129
	0	4.97241	0	724526	6387746
	0	29.8344	0	470734	6411040
	0	4.97241	0	420759	6650377
	0	8.70171	0	698239	6615500
	0	4.97241	0	506130	6229883
	0	2.4862	0	580051	6787891
	0	3.7293	0	680510	6667524
	0	8.70171	0	569789	6399935
	0	9.94481	0	383752	6232503
	0	4.97241	0	487353	6269493
	0	12.431	0	547882	6397119
	0	3.7293	0	699588	6327406
	0	4.97241	0	560750	6600394
	0	12.431	0	500109	6594708
	0	17.4034	0	432972	6147245
	0	1.2431	0	543930	6590076
	0	7.45861	0	605805	6590740
	0	2.4862	0	699636	7103565
	0	2.4862	0	397328	6474694
	0	2.4862	0	597754	6526645
	0	11.1879	0	437243	6482962
	0	13.6741	0	307564	6392738
	0	9.94481	0	603220	6396814
	0	7.45861	0	663125	7018103
	2.39888	0	0	408695	6176989
	0	2.4862	0	405891	6395418
	0	4.97241	0	576492	6921531
	0	6.21551	0	368276	6225694
	0	11.1879	0	355773	6302445
	0	3.7293	0	479493	6314159
	0	9.94481	0	597530	6561836
	0	9.94481	0	571947	6659708
	0	37.293	0	592029	6469753
	0	4.97241	0	309062	6448096
	0	7.45861	0	601417	6507951
	0	2.4862	0	297855	6491691
	0	9.94481	0	604806	6909787
	0	4.97241	0	478289	6239575
	0	12.431	0	337572	6361967
	0	4.97241	0	408335	6497076
	0	2.4862	0	395750	6139039
	0	8.70171	0	317249	6380228
	0	12.431	0	455160	6462513
	0	3.7293	0	441440	6249746
	0	4.97241	0	331320	6369177
	0	4.97241	0	499292	6660818
	0	11.1879	0	383316	6415806
	0	3.7293	0	529347	6532844
	0	3.7293	0	529920	6555174
	0	9.94481	0	692589	6629944
	0	4.97241	0	289588	6485197
	0	2.4862	0	446975	6188666
	0	6.21551	0	554205	6553829
	0	3.7293	0	667921	6541491
	0	108.15	0	322730	6498436
	0	6.21551	0	665970	6609361
	0	4.97241	0	787384	7119214
	0	4.97241	0	518137	6732101
	0	7.45861	0	386896	6248223
	0	3.7293	0	410297	6760723
	0	17.4034	0	709379	6675209
	0	3.7293	0	543041	6731425
	0	6.21551	0	700993	6342690
	0	11.1879	0	623026	6579760
	0	6.21551	0	415710	6153821
	0	6.21551	0	853141	7376337
	0	7.45861	0	335570	6428014
	0	9.94481	0	414382	6634053
	0	7.45861	0	470324	6536280
	0	9.94481	0	409413	6320556
	0	9.94481	0	761203	7112875
	0	11.1879	0	650738	6589526
	0.799626	0	0	531357	6590360
	0	82.0447	0	506246	6357656
	0	24.862	0	573479	6577992
	0	17.4034	0	717897	6352214
	0	4.97241	0	375016	6466662
	0	16.1603	0	536802	6721323
	0	3.7293	0	469812	6420504
	0	6.21551	0	616410	7270058
	0	3.7293	0	624322	6665525
	0	8.70171	0	412938	6386287
	0	6.21551	0	509228	6419322
	0	3.7293	0	504882	6556757
	0	17.4034	0	635217	6616038
	0	7.45861	0	588508	6263769
	0	6.21551	0	849177	7383031
	0	3.7293	0	415473	6205854
	0	26.1051	0	672911	6611213
	0	22.3758	0	384487	7038211
	0	6.21551	0	683982	6678928
	0	6.21551	0	518244	6990042
	0	4.97241	0	489681	6268284
	0	2.4862	0	468632	6981241
	0	2.4862	0	447974	6167077
	0	7.45861	0	416888	6210155
	0	8.70171	0	579717	6799481
	0	4.97241	0	519686	7046176
	0	3.7293	0	610751	6515473
	0	4.97241	0	428438	6430559
	0	6.21551	0	404752	6162825
	0	4.97241	0	776220	7166327
	0	7.45861	0	585782	6418984
	0	6.21551	0	691060	6643311
	23.1892	0	0	574491	6283866
	0	2.4862	0	387329	6209036
	0	3.7293	0	693177	6367569
	0	3.7293	0	486819	6265440
	0	4.97241	0	339231	6326910
	0	7.45861	0	438022	6362448
	0	3.7293	0	549349	6999973
	0	9.94481	0	470640	6614031
	0	4.97241	0	439549	6206133
	0	7.45861	0	356824	6230291
	0	2.4862	0	503453	6537971
	0	8.70171	0	419918	6325116
	0	3.7293	0	364039	6241840
	0	2.4862	0	420672	6497745
	0	32.3206	0	545552	6439840
	0	13.6741	0	710438	6353187
	0	4.97241	0	498878	6281154
	0	6.21551	0	600191	7060648
	0	6.21551	0	542069	6231448
	0	7.45861	0	621146	6552923
	0	9.94481	0	394980	6504351
	0	6.21551	0	456649	6228213
	0	7.45861	0	626539	6617312
	0	6.21551	0	527222	6288394
	0.799626	0	0	444702	6442604
	0	4.97241	0	571522	6266761
	0	6.21551	0	569161	6679747
	0	7.45861	0	676870	7021594
	0	13.6741	0	684128	6687817
	0	3.7293	0	504977	6236223
	0	4.97241	0	372163	6197360
	0	3.7293	0	297065	6438647
	0	6.21551	0	674080	6565330
	0	12.431	0	711769	6626023
	0	3.7293	0	396713	6139715
	0	6.21551	0	386568	6216190
	0	4.97241	0	493172	6611887
	0	7.45861	0	400856	6233375
	0	27.3482	0	554319	6562274
	0	4.97241	0	361966	6356395
	0	7.45861	0	653100	6714440
	0	48.481	0	729838	7148234
	0	8.70171	0	526583	6587488
	0	4.97241	0	428003	6634744
	0	4.97241	0	347957	6371466
	0	6.21551	0	674405	6583782
	0	4.97241	0	368991	6409065
	0	2.4862	0	395547	6212709
	0	4.97241	0	362285	6358302
	0	2.4862	0	430573	6165297
	0	3.7293	0	547243	6231538
	0	4.97241	0	628912	6553060
	0	6.21551	0	462167	6610303
	0	6.21551	0	489638	6295738
	0	13.6741	0	337978	6357974
	0	11.1879	0	633968	6718765
	0	4.97241	0	387562	6215792
	0	9.94481	0	669526	6554921
	0	6.21551	0	509358	6590389
	0	9.94481	0	583656	6532331
	0	6.21551	0	379813	6357323
	0	2.4862	0	417147	6219258
	0	6.21551	0	542828	6713521
	0	4.97241	0	293934	6471797
	0	3.7293	0	381648	6467822
	0	9.94481	0	451071	6783834
	0	4.97241	0	801248	7159313
	0	6.21551	0	675746	6558785
	0	110.636	0	399053	6193094
	0	16.1603	0	569753	6515379
	0	8.70171	0	573408	6807430
	0	6.21551	0	288967	6522370
	0	12.431	0	299569	6437365
	0	4.97241	0	442000	6415687
	0	2.4862	0	297365	6437648
	0	3.7293	0	474014	6334590
	0	7.45861	0	467242	6377469
	0	4.97241	0	351950	6307058
	0	4.97241	0	428903	6284193
	0	4.97241	0	422442	6481734
	0	3.7293	0	622354	6987785
	0	7.45861	0	504473	6329555
	0	2.4862	0	355023	6377003
	0	42.2654	0	353512	6322698
	0	2.4862	0	383927	6195304
	0	18.6465	0	613401	6623975
	0	6.21551	0	546722	6494718
	0	4.97241	0	438886	6510835
	0	14.9172	0	424034	6146661
	0	4.97241	0	437638	6215893
	0	4.97241	0	463488	6488412
	0	14.9172	0	395217	6618863
	0	9.94481	0	603612	6540297
	0	2.4862	0	375291	6204010
	0	3.7293	0	435522	6309954
	0	4.97241	0	487023	6986153
	0	9.94481	0	412018	6162219
	0	18.6465	0	426164	6231907
	0	9.94481	0	644004	6703887
	4.79776	0	0	631407	6937756
	0	4.97241	0	483788	6290958
	0	13.6741	0	510795	6724842
	0	12.431	0	706650	6639042
	0	4.97241	0	507416	6256256
	0	6.21551	0	603549	6805148
	0	8.70171	0	279942	6524989
	0	3.7293	0	604476	6547842
	0	23.6189	0	312688	6450571
	0	11.1879	0	311845	6474798
	0	6.21551	0	625063	7006520
	0	7.45861	0	583377	6545745
	0	4.97241	0	364560	6407223
	0	11.1879	0	599564	6570870
	0	8.70171	0	542224	6243384
	0	6.21551	0	315336	6423518
	0	6.21551	0	298513	6432222
	0	8.70171	0	615802	6976232
	0	6.21551	0	747562	7075496
	0	9.94481	0	299086	6430387
	0	6.21551	0	494698	6614351
	0	6.21551	0	401596	6403328
	0	7.45861	0	520340	6362142
	0	2.4862	0	443069	6779936
	0	4.97241	0	409502	6465159
	0	4.97241	0	501991	6537930
	0	4.97241	0	620468	6945923
	0	6.21551	0	574575	7351714
	2.39888	0	0	778344	7178937
	0	2.4862	0	584919	6847803
	0	6.21551	0	587442	6848111
	0	6.21551	0	574582	6868399
	0	3.7293	0	513839	6670399
	0	4.97241	0	383833	6182217
	0	4.97241	0	634878	7203005
	0	4.97241	0	388121	6241064
	0	6.21551	0	600420	6384134
	0	4.97241	0	486141	6419500
	0	3.7293	0	370837	6210160
	0	6.21551	0	504249	7054353
	0	3.7293	0	592988	6994887
	0	4.97241	0	422806	6355058
	0	3.7293	0	438773	6742174
	0	4.97241	0	366042	6228120
	0	4.97241	0	408490	6393897
	0	6.21551	0	641107	6553719
	0	8.70171	0	360030	6298632
	0	7.45861	0	391920	6598048
	0	4.97241	0	543141	6267714
	0	4.97241	0	557131	6594242
	0	7.45861	0	697169	6373402
	0	3.7293	0	672108	6577841
	0	7.45861	0	742250	7090010
	0	2.4862	0	330357	6522869
	0	8.70171	0	407138	6487428
	0	8.70171	0	479771	6302392
	0	4.97241	0	609349	6586070
	0	2.4862	0	435436	6504656
	0	6.21551	0	364408	6368880
	0	7.45861	0	487356	6701097
	0	3.7293	0	572822	6605209
	0	8.70171	0	717666	7245858
	0	2.4862	0	326987	6429280
	0	8.70171	0	632336	6955588
	0	9.94481	0	594693	6826287
	0	6.21551	0	719429	6628029
	0	12.431	0	713221	6598050
	0	27.3482	0	551331	6543136
	0	4.97241	0	497988	6544060
	0	12.431	0	568421	6301320
	0	4.97241	0	356376	6388445
	0	2.4862	0	595339	7008798
	0	4.97241	0	688959	7040125
	0	1.2431	0	468034	6565118
	0	22.3758	0	597067	6810089
	0	14.9172	0	353429	6315118
	0	12.431	0	639121	7003172
	0	9.94481	0	451128	7036959
	0	6.21551	0	756055	7104868
	0	16.1603	0	454248	6479646
	0.799626	0	0	499585	6569451
	0	22.3758	0	395590	6207484
	0.799626	0	0	330767	6469094
	0	3.7293	0	362716	6450655
	0	6.21551	0	452309	6307632
	0	12.431	0	359383	6406508
	0	8.70171	49.7948	542089	6362399
	0	3.7293	0	742646	7132839
	0	4.97241	0	372366	6401265
	0	6.21551	0	691566	6641633
	0	3.7293	0	468139	6937192
	0	6.21551	0	277907	6534490
	0	12.431	0	607544	6720147
	0	23.6189	0	420434	6205826
	0	4.97241	0	355176	6380834
	0	6.21551	0	572167	7186513
	0	6.21551	0	517677	7049490
	0	11.1879	0	660360	6714657
	0	4.97241	0	605206	6650395
	0	11.1879	0	377046	7024410
	0	7.45861	0	356606	6633355
	0	4.97241	0	718181	6637450
	0	13.6741	0	522335	6235674
	0	3.7293	0	414816	6306125
	0	7.45861	0	496470	6492592
	0	12.431	0	482386	6215610
	0	121.824	0	709665	6392327
	0	7.45861	0	643738	6703452
	0	3.7293	0	567603	6595493
	0	4.97241	0	499078	6530376
	0	9.94481	0	475851	7043657
	0	2.4862	0	390602	6248057
	0	3.7293	0	531409	6591985
	0	3.7293	0	565078	6498455
	0	3.7293	0	566510	6731419
	0	8.70171	0	783382	7125794
	0	6.21551	0	608812	6727090
	0	11.1879	0	543399	6215608
	0	8.70171	0	297948	6496859
	0	4.97241	0	487926	6547377
	0	12.431	0	587409	6254701
	0	6.21551	0	702875	6670796
	0	2.4862	0	643053	6566948
	0	8.70171	0	584527	6670222
	0	8.70171	0	458155	6361046
	0	4.97241	0	503375	6740737
	0	8.70171	0	412904	7022175
	0	4.97241	0	427244	6247316
	0	3.7293	0	346725	6495093
	0	6.21551	0	821986	7313019
	0	2.4862	0	520610	6225294
	0	13.6741	0	286218	6509931
	0	9.94481	0	386926	6286760
	0	31.0775	0	304831	6438430
	0	3.7293	0	356738	6324856
	0	7.45861	0	406135	6288985
	0.799626	0	0	462246	6335774
	0	7.45861	0	355838	6318948
	0	12.431	0	330677	6411058
	0	9.94481	0	580942	6365459
	0	33.5637	0	291044	6452276
	0	54.6965	0	369274	6313565
	0	4.97241	0	512333	6360853
	0	3.7293	0	568085	6670318
	0	12.431	0	585934	6453590
	0	7.45861	0	551816	6226320
	0	4.97241	0	374895	6248184
	0	21.1327	0	528270	6591817
	0	1.2431	0	396019	6329402
	0	6.21551	0	416786	6207389
	0	13.6741	0	514819	6530397
	0	3.7293	0	598015	6583798
	0	6.21551	0	460361	6482058
	0	4.97241	0	372674	6432478
	0	7.45861	0	497745	6455734
	0	6.21551	0	563219	6377984
	0	7.45861	0	481878	6350838
	0	22.3758	0	722622	6388872
	0	6.21551	0	327151	6374224
	0	7.45861	0	543675	6713946
	0	13.6741	0	666793	6551170
	0	2.4862	0	387527	6249073
	0	6.21551	0	683720	6597405
	0	3.7293	0	439045	6169294
	0	14.9172	0	381106	6268800
	0	9.94481	0	549252	6237165
	0	12.431	0	504926	6303157
	0	6.21551	0	507743	6955805
	0	6.21551	0	621584	6668461
	0	27.3482	0	440680	6517419
	0	6.21551	0	412288	6486747
	0	22.3758	0	286567	6520418
	0	6.21551	0	436950	6144089
	0	4.97241	0	650028	6701404
	0	8.70171	0	508337	6298395
	0	9.94481	0	523129	6716171
	0	12.431	0	511358	6523309
	0	8.70171	0	307948	6457580
	0	6.21551	0	444278	6170727
	0	1.2431	0	722315	6647348
	0	3.7293	0	567363	6259412
	0	3.7293	0	585435	6602134
	0	7.45861	0	337831	6431151
	0	11.1879	0	617727	6537595
	0	0	54.9735	380564	6195708
	0	21.1327	0	322729	6385982
	0	8.70171	0	540017	6524535
	0	16.1603	0	706310	6370780
	0	8.70171	0	606305	6300556
	0	4.97241	0	421752	6471516
	0	7.45861	0	376098	6245741
	0	18.6465	0	600179	6638038
	0	6.21551	0	510913	6497770
	0	7.45861	0	508304	6403504
	0	17.4034	0	480259	6357257
	0	2.4862	0	737336	7063657
	0	6.21551	0	609682	6755098
	0	9.94481	0	713137	6650726
	0	3.7293	0	505443	6236886
	0	11.1879	0	683383	7016557
	0	7.45861	0	443993	6363576
	0	6.21551	0	588374	6730704
	0	11.1879	0	464823	6292029
	0	8.70171	0	453769	6155490
	0	7.45861	0	601847	7158959
	0	6.21551	0	590193	6477617
	0.799626	0	0	372687	6581504
	0	9.94481	0	471929	6342911
	0	9.94481	0	506718	6614312
	0	16.1603	0	288521	6480332
	0	177.763	0	560649	6536824
	0	14.9172	0	484621	6624988
	0	11.1879	0	336341	6625932
	0	21.1327	0	525423	6575072
	0	8.70171	0	322461	6527533
	0	9.94481	0	341891	6422426
	0	16.1603	0	432022	6157714
	0	6.21551	0	612980	6606006
	0	11.1879	0	531410	6237626
	0	4.97241	0	418454	6212688
	0	2.4862	0	676225	6604991
	0	3.7293	0	616823	6904025
	0	12.431	0	693057	6616666
	0	7.45861	0	458764	7024810
	0	6.21551	0	513297	6247609
	0	12.431	0	433951	6170903
	0	7.45861	0	564915	6273833
	0	11.1879	0	801789	7269149
	0.799626	0	0	604620	6455032
	0	6.21551	0	471887	6395950
	0	3.7293	0	508303	6659611
	0	17.4034	0	422880	6441404
	0	33.5637	0	742832	7089498
	0	7.45861	0	405715	6386103
	0	17.4034	0	373576	6152485
	0	4.97241	0	726245	6411344
	0	9.94481	0	389833	6175278
	0	4.97241	0	442843	6274645
	0	26.1051	0	431396	6219121
	0	26.1051	0	520989	6619458
	0	12.431	0	356749	6496750
	0	7.45861	0	478575	6982610
	0	9.94481	0	520699	6459591
	0	7.45861	0	490754	6368206
	0	6.21551	0	431772	6220792
	0	12.431	0	404369	6248988
	0	6.21551	0	567205	6859172
	0	26.1051	0	427712	6270560
	0	13.6741	0	485111	6410737
	0	2.4862	0	392099	6245471
	0	7.45861	0	469866	6216142
	0	11.1879	0	389572	6264917
	0	115.608	0	440055	6360047
	0	6.21551	0	402042	6607460
	0	11.1879	0	704385	6408145
	0	6.21551	0	542364	6719114
	0	4.97241	0	612385	6522677
	0	101.934	0	403499	6602264
	0	4.97241	0	488513	6397113
	0	6.21551	0	588441	6266812
	0	31.0775	0	345995	6410817
	0	6.21551	0	318312	6425339
	0	17.4034	0	611509	7014983
	0	3.7293	0	562921	6346969
	0	31.0775	0	711871	6657126
	1.59925	0	0	498687	6330301
	0	7.45861	0	464069	6378081
	0	6.21551	0	591589	6358848
	3.1985	0	0	315310	6365232
	0	9.94481	0	575001	6450272
	0	8.70171	0	387431	6483956
	0	12.431	0	389505	6671053
	0	3.7293	0	723465	7100627
	0	11.1879	0	485984	6298408
	0	16.1603	0	482421	6631630
	0	19.8896	0	398558	6192526
	0	12.431	0	474728	7000815
	0	38.5361	0	452196	6469633
	0	6.21551	0	429472	6639220
	0	18.6465	0	557715	6978879
	0	11.1879	0	493868	6286314
	0	6.21551	0	442213	7014611
	0	8.70171	0	345591	6332477
	0	7.45861	0	404676	6424804
	0	9.94481	0	377982	6476123
	0	2.4862	0	694201	6614599
	0	8.70171	0	440687	7049308
	0	3.7293	0	427582	6347598
	0	8.70171	0	654612	7225396
	0	9.94481	0	646058	6614858
	1.59925	0	0	458185	6313327
	0	4.97241	0	601359	7159504
	0	11.1879	0	477512	6958964
	0	6.21551	0	583105	6711694
	0	2.4862	0	760553	7197036
	0	7.45861	0	652947	6664013
	0	26.1051	0	402665	6192380
	0	4.97241	0	780467	7168673
	0	8.70171	0	409356	6411000
	0	4.97241	0	336258	6562860
	0	4.97241	0	597923	6292594
	0	6.21551	0	582719	6793990
	0	6.21551	0	506760	6224240
	0	12.431	0	614016	6613257
	0	8.70171	0	398042	6610443
	0	8.70171	0	646871	6613806
	0	4.97241	0	416372	6180959
	0	13.6741	0	472237	6275431
	0	8.70171	0	424057	6254024
	0	1.2431	0	539493	6393629
	0	7.45861	0	331887	6411894
	1.59925	0	0	526934	6310215
	0	14.9172	0	662356	6545060
	0	6.21551	0	387351	6267608
	0	13.6741	0	591856	6725427
	0	4.97241	0	545972	6284578
	0	6.21551	0	515396	6246837
	1.59925	0	59.5031	588322	7037470
	0	12.431	0	353286	6334385
	0	8.70171	0	620075	6617626
	0	13.6741	0	440064	6267601
	0	18.6465	0	625877	6843365
	0	3.7293	0	622096	6939085
	0	17.4034	0	566005	6988148
	0	7.45861	0	434550	6200461
	0	8.70171	0	493341	6548246
	0	7.45861	0	544463	6516012
	0	28.5913	0	507386	6480903
	0	6.21551	0	311177	6416115
	0	34.8068	0	396253	6153878
	0	3.7293	0	381869	6418948
	0	4.97241	0	445136	6143583
	0	4.97241	0	335645	6440120
	0	24.862	0	437289	6216847
	0	4.97241	0	522418	6720795
	0	9.94481	0	428545	6435400
	0	8.70171	0	540951	6743358
	0.799626	9.94481	0	575053	6323945
	3.99813	0	0	408863	6586427
	0	29.8344	0	504028	6326054
	0	8.70171	0	433701	6148460
	0	6.21551	0	531602	6640432
	0	4.97241	0	639211	6548921
	0	3.7293	0	320036	6437513
	0	11.1879	0	394144	6497867
	0	1.2431	0	320440	6383708
	0	6.21551	0	424594	6184682
	0	8.70171	0	532714	6317835
	0	3.7293	0	367455	6617483
	0	3.7293	0	520509	6604873
	0	36.0499	0	360169	6317116
	0	3.7293	0	442549	6178892
	0	4.97241	0	578725	6787820
	0	6.21551	0	705606	7028574
	0	3.7293	0	395651	6204425
	0	4.97241	0	384495	6468761
	0	2.4862	0	767127	7185029
	0	24.862	0	351699	6442448
	0	17.4034	0	448944	6354550
	0	19.8896	0	548824	6595785
	0	6.21551	0	565932	6649015
	0	8.70171	0	368851	6439983
	0	7.45861	0	428537	6216649
	0	12.431	0	433463	6332214
	0	11.1879	0	703943	6631469
	0	4.97241	0	574032	6728088
	0	7.45861	0	384344	6374569
	0	8.70171	0	636893	6676787
	0	18.6465	0	807880	7155627
	1.59925	4.97241	0	533505	6563745
	0	152.901	0	703734	6344135
	0	4.97241	0	395189	6380238
	0	4.97241	0	418948	6265007
	0	12.431	0	709540	6613526
	0	7.45861	0	293972	6463209
	0	41.0223	0	499301	6734887
	0	31.0775	0	452319	6228397
	0	7.45861	0	412445	6491787
	0	14.9172	0	699138	6655396
	0	8.70171	0	444057	6458862
	0	12.431	0	860833	7331440
	0	3.7293	0	515121	6699036
	0	19.8896	0	583162	6295595
	0	16.1603	0	448123	6300583
	0	3.7293	0	496084	6284744
	0	26.1051	0	297818	6439339
	0.799626	0	0	627293	7006716
	0	11.1879	0	343576	6572112
	3.99813	23.6189	0	349177	6578494
	0	41.0223	0	457961	6933229
	0	17.4034	0	475419	6209945
	0	3.7293	0	600606	6484677
	0	6.21551	0	455962	6386106
	0	11.1879	0	581844	6550765
	0	2.4862	0	341362	6407146
	0	6.21551	0	400136	6167208
	0	22.3758	0	307888	6393737
	0	8.70171	0	307523	6392734
	0	17.4034	0	659186	6639427
	0	11.1879	0	587907	6731063
	0	28.5913	0	485105	6419561
	0	0	93.8615	376807	6425367
	0.799626	39.7792	0	375992	6201316
	0	13.6741	0	573890	6454147
	0	11.1879	0	326858	6390247
	0	13.6741	0	552734	6475097
	0	6.21551	0	511153	6522326
	0	4.97241	0	290321	6448753
	0	2.4862	0	524486	6387176
	0	2.4862	0	422007	6356480
	0	6.21551	0	797186	7179351
	0	2.4862	0	314333	6431083
	0	16.1603	0	702063	6319785
	0	11.1879	0	704176	6403821
	0	22.3758	0	508937	6241309
	0	3.7293	0	392786	6222992
	0	7.45861	0	357916	6370105
	0	73.343	0	513454	6754985
	0	78.3154	0	450735	6506697
	0	4.97241	0	473390	6246397
	0	7.45861	0	492936	6721645
	0	6.21551	0	350781	6441296
	0	9.94481	0	366530	6368826
	0	24.862	0	499972	6342137
	0	34.8068	0	693925	6348372
	0	44.7516	0	436203	6437076
	0	11.1879	0	469217	6974827
	6.39701	0	0	299101	6432439
	0	4.97241	0	700054	6332043
	0	9.94481	0	498256	6570037
	0	6.21551	0	381328	6390239
	0	7.45861	0	356538	6627982
	0	3.7293	0	356450	6404736
	37.5824	0	0	412525	6190394
	0	12.431	0	454061	6603520
	0	7.45861	0	397946	6233085
	0	2.4862	0	368323	6429076
	0	3.7293	0	546103	6842991
	0	7.45861	0	318852	6496410
	0	11.1879	0	584835	6636077
	0	8.70171	0	738971	7083337
	0	6.21551	0	739536	7103940
	0	13.6741	0	605123	6643547
	0	7.45861	0	354204	6384055
	0	6.21551	0	394674	6370349
	0	4.97241	0	529051	6702993
	0	9.94481	0	635437	6659406
	0	7.45861	0	555392	6221584
	0	14.9172	0	671362	6601723
	0	14.9172	0	670731	6601719
	0	27.3482	0	668797	6600337
	0	13.6741	0	497022	6734390
	0	4.97241	0	351996	6375007
	0	11.1879	0	373756	6389753
	0	13.6741	0	400859	6416262
	0	32.3206	0	670287	6664196
	0	8.70171	0	557135	6574011
	0	78.3154	0	450090	6189982
	0	7.45861	0	703323	6573756
	0	11.1879	0	623746	6667536
	0	12.431	0	384624	6233161
	3.99813	0	0	484344	6245042
	0	11.1879	0	456872	6210266
	0	14.9172	0	412665	6667355
	0	0	135.436	439857	6205256
	0	13.6741	0	603497	6628699
	1.59925	0	0	711348	6632098
	0	1.2431	0	546434	6269840
	0	2.4862	0	400041	6418074
	0	6.21551	0	381812	6458587
	12.794	0	0	460646	6323345
	0	4.97241	0	538444	6575121
	0	26.1051	0	535879	6591655
	0	7.45861	0	320011	6372777
	0	8.70171	0	567944	6380292
	0	7.45861	0	340753	6342349
	0	7.45861	0	655213	6717430
	0	32.3206	0	640585	6534815
	0	11.1879	0	421343	6208805
	0	4.97241	0	354277	6224454
	0	14.9172	0	477113	6210358
	0	11.1879	0	501054	6398223
	0	7.45861	0	380062	6187824
	0	11.1879	0	709659	6665866
	0	12.431	0	735168	6370831
	0	2.4862	0	455296	6216100
	0	2.4862	0	650282	6608319
	0	1.2431	0	397442	6637552
	0	14.9172	0	460476	6583869
	0	22.3758	0	641461	6541818
	0	4.97241	0	327509	6379608
	0	4.97241	0	386952	6458594
	0	2.4862	0	773823	7173958
	0	6.21551	0	465261	6389700
	0	6.21551	0	383050	6421234
	8.79589	0	0	518729	7048558
	0	3.7293	0	499038	6608171
	0	3.7293	0	367673	6252906
	0	74.5861	0	495723	6335548
	0	2.4862	0	347300	6461045
	0	3.7293	0	571329	6274231
	0	7.45861	0	522901	6477729
	0.799626	0	0	427629	6483471
	3.1985	0	0	671615	6652793
	0	1352.49	0	414350	6180793
	0	11.1879	0	364667	6396629
	0	2.4862	0	609430	6924674
	0	2.4862	0	470804	6776933
	0	6.21551	0	552336	6661043
	0	4.97241	0	313799	6418215
	0	11.1879	0	483529	6359997
	4.79776	0	0	329834	6487879
	0	22.3758	0	431966	6253060
	0	3.7293	0	434729	6163682
	0	2.4862	0	561237	6790959
	0	3.7293	0	448020	6384039
	0	2.4862	0	373315	6206041
	1.59925	0	0	406961	6226123
	6.39701	0	0	595148	6702701
	0	3.7293	0	686168	6631224
	27.1873	0	0	505657	6568950
	3.99813	0	0	449133	6316562
	0	7.45861	0	441236	6203770
	0	4.97241	0	329006	6446493
	0	3.7293	0	544842	6458274
	0	13.6741	0	646720	6528300
	1.59925	0	0	429347	6284639
	0	6.21551	0	418510	6466677
	0	4.97241	0	360612	6376430
	0	11.1879	0	355705	6377335
	0	21.1327	0	452563	6294903
	0	4.97241	0	564114	6853599
	0	2.4862	0	459389	7020431
	0	11.1879	0	523932	6491244
	0	23.6189	0	601321	6461682
	0	7.45861	0	439787	6168433
	0	13.6741	0	674617	6612546
	0	13.6741	0	333981	6430617
	0	13.6741	0	724645	6386614
	0	11.1879	0	462550	6638913
	0	9.94481	0	799417	7255554
	0	147.929	0	422696	6477670
	0	16.1603	0	624135	6663138
	0	7.45861	0	705231	6600066
	0	165.332	0	425171	6285269
	0	64.6413	0	511922	6764204
	0	2.4862	0	582464	6471829
	0	7.45861	0	513557	6409576
	0	7.45861	0	356568	6402099
	0	6.21551	0	374375	6314858
	0	13.6741	0	416121	6657505
	0	7.45861	0	463352	6361875
	0	7.45861	0	322820	6527180
	0	21.1327	0	614469	6572358
	0	7.45861	0	592322	6769130
	0	18.6465	0	345980	6361395
	0	12.431	0	440309	6249274
	0	13.6741	0	526033	6271599
	0	8.70171	0	434928	6221067
	0	4.97241	0	593095	6288858
	0	3.7293	0	637732	6660907
	0	1.2431	0	399972	6446615
	0	9.94481	0	556283	6268092
	0	8.70171	0	395737	6380689
	0	8.70171	0	307988	6393518
	0	8.70171	0	522441	7045368
	0	16.1603	0	472015	6426481
	0	12.431	0	370018	6377877
	0	6.21551	0	592789	6358054
	0	29.8344	0	418269	6363720
	0	82.0447	0	449295	6180499
	0	7.45861	0	332282	6377096
	0	17.4034	0	437588	7017625
	0	12.431	0	407190	6395369
	43.1798	0	0	483820	6447881
	0	9.94481	0	584125	6575980
	0	3.7293	0	315982	6365669
	0	23.6189	0	558663	6381387
	0	2.4862	0	663068	6999379
	0	17.4034	0	542306	6441808
	3.1985	0	0	555496	6376899
	0	4.97241	0	458027	6299793
	0	47.2378	0	415501	6200350
	0	9.94481	0	625821	6676164
	0	14.9172	0	327202	6388015
	0	12.431	0	748216	7074616
	0	4.97241	0	564115	7003573
	0	3.7293	0	627692	6936196
	0	4.97241	0	525337	6334196
	0	6.21551	0	504532	6520799
	0	4.97241	0	625910	6571296
	0	3.7293	0	560318	6404786
	0	11.1879	0	548236	6661102
	0	3.7293	0	567012	6281856
	0	69.6137	0	430453	6160859
	0	6.21551	0	698887	7245684
	0	11.1879	0	475821	6217901
	0	17.4034	0	659466	6559358
	0	28.5913	0	475205	6344284
	0	7.45861	0	344805	6414575
	0	7.45861	0	417937	6343925
	0	14.9172	0	375742	6190301
	0	6.21551	0	581852	6528575
	0	78.3154	0	492611	6608961
	0	4.97241	0	577163	6350072
	0	9.94481	0	582281	6644033
	0	3.7293	0	493395	6395834
	0	49.7241	0	660494	6611260
	0	38.5361	0	538727	6264352
	0	6.21551	0	397709	6660331
	0	16.1603	0	502844	6636306
	0	9.94481	0	766913	7197206
	0	6.21551	0	505487	6236582
	0	9.94481	0	397103	6604759
	0	9.94481	0	349244	6516371
	0	8.70171	0	361081	6435786
	0	24.862	0	392236	6556182
	0	23.6189	0	708698	6645249
	0.799626	0	0	426687	6278409
	0	6.21551	0	475650	6392562
	0	7.45861	0	671032	6611401
	0	3.7293	0	413714	6603316
	0	8.70171	0	553398	6562160
	0	7.45861	0	710210	6642558
	0	3.7293	0	441691	6418623
	0	4.97241	0	469733	6596333
	0	9.94481	0	569825	6446102
	0	4.97241	0	458893	6632372
	15.1929	0	0	451589	7040659
	0	21.1327	0	478839	6445377
	4.79776	0	0	358678	6326978
	0	11.1879	0	338762	6406455
	0	38.5361	0	421266	6239789
	0	7.45861	0	390991	6203076
	0	7.45861	0	330266	6433325
	0	6.21551	0	471568	6238761
	0	11.1879	0	541508	6263000
	0	3.7293	0	624925	6919348
	0	24.862	0	350727	6421066
	0	3.7293	0	592606	6547621
	0	9.94481	0	469763	6593169
	0	13.6741	0	679363	6659698
	0	3.7293	0	543347	6215461
	0	41.0223	0	703008	6404167
	0	24.862	0	394998	6180733
	0	7.45861	0	542397	6242177
	0	4.97241	0	618310	6579681
	0	12.431	0	536627	6637124
	0	8.70171	0	545378	6233738
	0	12.431	0	459041	6336736
	0	12.431	0	601428	6590808
	0	6.21551	0	526153	6442705
	0	6.21551	0	310801	6426558
	0	18.6465	0	456134	6480576
	0	6.21551	0	428520	6482844
	0	38.5361	0	803454	7155053
	0	7.45861	0	381385	6317265
	0	7.45861	0	581260	6505158
	0	13.6741	0	676534	7021040
	0	9.94481	0	637745	7247682
	0	1.2431	0	394616	6215384
	0	17.4034	0	559910	6245940
	109.549	0	0	314534	6506729
	0	3.7293	0	311752	6498227
	0	11.1879	0	673130	6666792
	0	1.2431	0	340847	6498495
	0	3.7293	0	508262	6593078
	0	23.6189	0	833091	7314216
	0	4.97241	0	620521	6601431
	0	38.5361	0	401927	6181639
	0	4.97241	0	579982	6341621
	0	3.7293	0	450310	6300426
	0	6.21551	0	445730	6163620
	0	2.4862	0	417178	6392746
	0	8.70171	0	310648	6456072
	0	27.3482	0	555638	6734284
	0	4.97241	0	383419	6235703
	0	8.70171	0	315775	6371771
	0	12.431	0	631278	6929064
	0	19.8896	0	305739	6479703
	0	2.4862	0	426629	6342040
	0	6.21551	0	381227	6390086
	0	18.6465	0	496380	6440970
	0	2.4862	0	312679	6437173
	0	22.3758	0	665627	6550206
	0	7.45861	0	593125	6490299
	0	3.7293	0	766873	7306095
	0	2.4862	0	436971	6367664
	0	7.45861	0	302254	6516265
	0	8.70171	0	361875	6384261
	0	6.21551	0	483226	6702474
	0	6.21551	0	656028	7426473
	0	36.0499	0	508706	6729159
	0	3.7293	0	610549	6667933
	0	7.45861	0	597676	6797462
	0	6.21551	0	434654	6200040
	0	69.6137	0	438283	6139952
	0	7.45861	0	332972	6541899
	0.799626	0	0	558181	6846623
	0	7.45861	0	395764	6204112
	0	2.4862	0	601484	6945023
	0	18.6465	0	296573	6449054
	0	8.70171	0	319353	6378789
	0	3.7293	0	353970	6433219
	0	9.94481	0	365743	6425516
	0	4.97241	0	403744	6391801
	0	21.1327	0	394604	6592809
	0	9.94481	0	393457	6601988
	0	8.70171	0	439791	6205432
	0	17.4034	0	489425	6998224
	0	9.94481	0	514506	6594162
	0	7.45861	0	642104	6714643
	0	8.70171	0	394307	6206521
	0	4.97241	0	381174	6428900
	0	4.97241	0	386918	6349838
	0	6.21551	0	327670	6465794
	0	3.7293	0	441136	6287916
	0	4.97241	0	299952	6487238
	0	13.6741	0	858601	7556494
	0	3.7293	0	471988	6964998
	0	16.1603	0	386801	6391321
	0	7.45861	0	361424	6368065
	0	9.94481	0	529414	6568221
	0	6.21551	0	458260	6389361
	0	4.97241	0	412765	6186505
	1.59925	9.94481	0	526478	6374503
	0.799626	0	0	404066	6422698
	0	18.6465	0	768897	7112919
	0	3.7293	0	483200	6444755
	1.59925	0	0	443577	6419964
	0	9.94481	0	630216	7242057
	0	9.94481	0	631666	6721355
	0	14.9172	0	516099	6331460
	0	8.70171	0	422523	6171377
	0	4.97241	0	515957	6872598
	0	6.21551	0	824764	7355256
	3.1985	0	0	522195	6363617
	0	2.4862	0	403954	6160642
	0	9.94481	0	644813	6654921
	0	14.9172	0	389292	6154750
	0	2.4862	0	565312	6247135
	0	7.45861	0	449282	6631166
	0	7.45861	0	724867	6393868
	0	4.97241	0	527199	6334488
	0	14.9172	0	346276	6384900
	0	4.97241	0	444539	6166342
	0	7.45861	0	567779	6532172
	0	9.94481	0	671835	7021535
	0	16.1603	0	607390	6723587
	0	7.45861	0	617732	6879691
	0	39.7792	0	435695	6509290
	0	7.45861	0	497042	6638644
	0	6.21551	0	636952	6574165
	0	6.21551	0	509856	6587854
	0	8.70171	0	554872	6222996
	0	8.70171	0	482928	6458683
	0	6.21551	0	788186	7208430
	0	4.97241	0	402800	7004576
	0	12.431	0	476438	6584970
	0	13.6741	0	433732	6236907
	0	16.1603	0	586652	6621740
	0.799626	0	0	432147	6354318
	0	6.21551	0	373820	6246450
	0	7.45861	0	667865	6996758
	0	3.7293	0	686172	6602339
	0.799626	0	0	434907	6210380
	0	3.7293	0	737794	7095376
	0	2.4862	0	381019	6269121
	0	4.97241	0	635966	6670138
	0	2.4862	0	374464	6185576
	0	3.7293	0	475977	6281599
	0	4.97241	0	366263	6401807
	0	11.1879	0	516241	6455380
	0	6.21551	0	434878	6158799
	0.799626	0	0	346367	6311294
	0	8.70171	0	466266	6297294
	0	3.7293	0	594896	6530563
	0	7.45861	0	369673	6393959
	0	2.4862	0	504027	6414385
	0	3.7293	0	428831	6484793
	2.39888	0	0	400490	6640370
	0	4.97241	0	381334	6213454
	0	12.431	0	673313	6685490
	0	6.21551	0	664717	6990972
	0	11.1879	0	587481	6260582
	0	12.431	0	748296	7314340
	0	9.94481	0	474350	6987182
	0	7.45861	0	391956	6498315
	0	6.21551	0	594517	6612850
	0	9.94481	0	320090	6512587
	0	11.1879	0	566926	6272129
	0	4.97241	0	315946	6449864
	0	8.70171	0	622731	6633286
	0	6.21551	0	419843	6180495
	0	3.7293	0	447030	6151323
	0	27.3482	0	711772	6651001
	0	91.9895	0	388788	6149565
	0	2.4862	0	440386	6390612
	0	7.45861	0	583297	6347773
	0	16.1603	0	608580	6304656
	0	78.3154	0	721490	6354065
	0	2.4862	0	795002	7229718
	0	9.94481	0	596003	6529544
	0	3.7293	0	578948	6421538
	0	8.70171	0	542951	6741742
	0	2.4862	0	737871	7095415
	0	8.70171	0	311116	6449930
	0	0	851.471	385326	6181717
	0	23.6189	0	428220	6158040
	0	248.62	0	517024	6347120
	0	3.7293	0	568382	6409363
	0	8.70171	0	352149	6230873
	0	14.9172	0	376686	6151156
	0	4.97241	0	532010	6262709
	0	12.431	0	516947	6549626
	0	11.1879	0	595770	6585331
	0	2.4862	0	329170	6429536
	0	17.4034	0	445227	6521234
	0	6.21551	0	414860	6408978
	0	13.6741	0	476096	6353540
	0	18.6465	0	338492	6406094
	0	8.70171	0	371042	6245375
	0	6.21551	0	349623	6418865
	0	14.9172	0	569468	6925688
	0	4.97241	0	616284	7079425
	0	11.1879	0	424496	6172811
	2.39888	0	0	492577	6599362
	0	3.7293	0	540242	6806014
	0	3.7293	0	442435	6156873
	0	24.862	0	458907	6586487
	0.799626	0	0	422812	6162798
	0	9.94481	0	470806	6759447
	0	12.431	0	595797	6653398
	0	3.7293	0	311979	6429483
	0	7.45861	0	563172	6279786
	0	12.431	0	667377	6608882
	0	29.8344	0	551729	6229304
	0	2.4862	0	443690	6581992
	3.1985	23.6189	0	530004	6274487
	0	7.45861	0	759728	7197351
	0	12.431	0	713846	6632666
	0	14.9172	0	631978	6620269
	0	7.45861	0	691997	6638262
	0	9.94481	0	661299	6617354
	0	3.7293	0	561553	6478769
	0	3.7293	0	373104	6242479
	0	3.7293	0	585240	6846338
	0	6.21551	0	414267	6283017
	0	6.21551	0	557739	6235142
	0	9.94481	0	404372	6391532
	0	4.97241	0	421223	6326481
	0	11.1879	0	745317	7078854
	0	9.94481	0	624415	7232573
	7.99626	2.4862	0	367177	6456477
	0	6.21551	0	572227	6808351
	0	12.431	0	616976	6559566
	0	6.21551	0	688565	6628855
	0	6.21551	0	445281	6587259
	0	12.431	0	391005	6508238
	0	8.70171	0	370972	6470963
	0	4.97241	0	586559	6477785
	0	3.7293	0	400589	6226667
	0	8.70171	0	369351	6653641
	0	3.7293	0	448845	6476438
	0	8.70171	0	573546	6728459
	0	4.97241	0	637721	6924973
	0	13.6741	0	540042	6580815
	0	16.1603	0	367799	6291681
	0	7.45861	0	639867	7125027
	0	14.9172	0	496974	6458431
	0	13.6741	0	587358	6340696
	0	4.97241	0	652036	6618879
	0	6.21551	0	610893	6622453
	0	6.21551	0	599737	6790509
	0	3.7293	0	473591	6938049
	0	16.1603	0	626654	6544453
	0	19.8896	0	526076	6566143
	0	29.8344	0	485760	6310945
	0	27.3482	0	395974	6615198
	0	8.70171	0	540092	6853148
	0	4.97241	0	637598	6574650
	0	4.97241	0	351102	6520460
	0	3.7293	0	687922	7315557
	0	9.94481	0	327818	6423270
	0	6.21551	0	634677	6646712
	0	6.21551	0	540579	6251609
	0	4.97241	0	391537	6237302
	0	7.45861	0	459389	7000700
	0	6.21551	0	378472	6231012
	0	11.1879	0	640892	6637074
	0	9.94481	0	444648	6159712
	0	6.21551	0	518267	6533751
	0	26.1051	0	512845	6267433
	0	6.21551	0	363787	6337924
	0	7.45861	0	374853	6484053
	0	4.97241	0	468126	6226829
	0	21.1327	0	432231	6268689
	0	16.1603	0	492858	6373853
	0	13.6741	0	344871	6326385
	0	26.1051	0	366886	6557936
	0	7.45861	0	398148	6337198
	0	7.45861	0	650632	7259304
	0	7.45861	0	472646	6566059
	0	1.2431	0	340229	6331497
	0	7.45861	0	897356	7351791
	25.588	0	0	457153	7036810
	0	14.9172	0	597625	6547330
	0	6.21551	0	410853	6160527
	0	4.97241	0	424529	6473097
	3.1985	0	0	821801	7353845
	0	2.4862	0	351490	6231495
	0	3.7293	0	596185	6513116
	0	7.45861	0	411848	6424428
	0	6.21551	0	325097	6533633
	0	22.3758	0	400426	6149328
	0	28.5913	0	401727	6481994
	0	7.45861	0	589774	6637747
	0	12.431	0	477890	6285796
	0	4.97241	0	562401	6607263
	0	2.4862	0	468286	6212563
	0	6.21551	0	538105	6253091
	0	7.45861	0	658746	7052343
	0	11.1879	0	443978	6290988
	0	6.21551	0	475959	6300823
	0	3.7293	0	439900	6237605
	0	8.70171	0	484711	6514446
	0	4.97241	0	660160	6635236
	12.794	0	0	517499	6576164
	0	21.1327	0	681310	6646380
	0	29.8344	0	676093	6628335
	0	4.97241	0	481150	6397823
	0	8.70171	0	604314	6556744
	0	11.1879	0	640357	6549005
	0	54.6965	0	569934	6600455
	10.3951	32.3206	0	366400	6366795
	0	3.7293	0	603455	6521727
	0	3.7293	0	443313	6167077
	0	8.70171	0	424364	6235319
	0	6.21551	0	520885	6576004
	2.39888	0	0	405039	6161472
	0	39.7792	0	763497	7385871
	0	24.862	0	430895	6325479
	0	4.97241	0	781944	7283583
	0	9.94481	0	512242	6492763
	0	14.9172	0	384126	6674005
	0	4.97241	0	376438	6222840
	0	3.7293	0	493947	6572187
	0	19.8896	0	691036	6700576
	0	7.45861	0	520842	6576254
	0	21.1327	0	634634	6952729
	0.799626	0	0	387241	6243591
	0.799626	0	0	693060	6621182
	0.799626	0	0	547819	6797861
	0	4.97241	0	555677	6554040
	0	6.21551	0	387136	6392981
	0	6.21551	0	431883	6608273
	0	4.97241	0	609455	6927734
	0	8.70171	0	748882	7188289
	0.799626	17.4034	0	391305	6625217
	0	3.7293	0	692693	6597557
	1.59925	0	0	472243	6436185
	0	11.1879	0	394696	6479920
	30.3858	0	0	624651	6545530
	0	4.97241	0	710726	6388840
	0	4.97241	0	568392	6838345
	0	7.45861	0	652663	6624725
	0	4.97241	0	626961	7212241
	0	0	65.4284	510836	6535331
	0	24.862	0	524482	7068974
	0	23.6189	0	533115	6385822
	0	3.7293	0	455431	6578782
	0	6.21551	0	676602	7016370
	0	8.70171	0	552009	6736066
	0	7.45861	0	567434	6731250
	0	26.1051	0	525261	6510853
	0	8.70171	0	786136	7134473
	0	6.21551	0	376750	6624778
	0.799626	0	0	660562	6611291
	0	4.97241	0	476615	6231184
	0	9.94481	0	401477	6656749
	0	140.47	0	571979	6480734
	0	6.21551	0	712437	6650201
	0	2.4862	0	582748	6505354
	0	3.7293	0	624184	6547322
	0	9.94481	0	705054	6604937
	0	3.7293	0	473635	6346085
	0	7.45861	0	697719	6628910
	0	7.45861	0	430578	6692506
	0	7.45861	0	681664	6687921
	0	28.5913	0	385025	6264715
	0	23.6189	0	716904	6648754
	0.799626	0	0	344638	6362214
	0	3.7293	0	462850	6363030
	0	11.1879	0	424191	6181541
	3.99813	0	0	413331	6470390
	0	8.70171	0	478972	6579326
	0	18.6465	0	321931	6611161
	0	6.21551	0	354697	6414810
	0	32.3206	0	552898	6352221
	0	2.4862	0	410058	6454062
	0	7.45861	0	707045	6647182
	0	24.862	0	786538	7210989
	0	31.0775	0	474227	6332504
	0	9.94481	0	330243	6580349
	0	11.1879	0	609707	7012653
	0	8.70171	0	776161	7183867
	0	6.21551	0	497334	6416311
	0	47.2378	0	396932	6226515
	0	4.97241	0	632919	6683228
	0	22.3758	0	299026	6486497
	0	8.70171	0	462258	6211060
	0	3.7293	0	355713	6369305
	0	2.4862	0	532083	6602260
	0	3.7293	0	549764	6361858
	0	12.431	0	562456	6585164
	0	8.70171	0	344031	6628350
	0	1.2431	0	527847	6217879
	0	13.6741	0	685199	6689688
	0	2.4862	0	732821	6405268
	0	2.4862	0	681541	6692801
	0	6.21551	0	371511	6204160
	0	3.7293	0	670316	6691958
	0	8.70171	0	362369	6292565
	0	7.45861	0	408333	6377386
	0	11.1879	0	668530	6541716
	0	13.6741	0	537771	6277498
	0	19.8896	0	594939	7036309
	0	7.45861	0	504880	6715721
	0	13.6741	0	412874	6214727
	0	2.4862	0	585318	6849314
	0	7.45861	0	383459	6439849
	0	8.70171	0	533603	6601589
	0	19.8896	0	530477	6477691
	0	6.21551	0	361994	6604581
	0	1.2431	0	801178	7269729
	0	6.21551	0	413194	6661679
	8.79589	0	0	585313	6479025
	0	3.7293	0	575186	6632112
	0	16.1603	0	496416	6516417
	0	3.7293	0	505427	6237093
	0	8.70171	0	359817	6402735
	0	4.97241	0	454752	6461808
	0	7.45861	0	700833	6622955
	0	2.4862	0	650347	7025728
	0	8.70171	0	518053	6267246
	0	6.21551	0	473588	6630041
	0	8.70171	0	393078	6470646
	0	7.45861	0	440036	6140114
	0	3.7293	0	425098	6276015
	0	8.70171	0	432812	6439149
	0	12.431	0	441851	6524487
	0	3.7293	0	384445	6236260
	0	7.45861	0	686590	6627025
	0	9.94481	0	359626	6375875
	0	6.21551	0	648990	6690772
	0	6.21551	0	634367	6654852
	0	85.774	0	409311	6250844
	0	6.21551	0	320150	6467898
	0	2.4862	0	569488	6269773
	0	2.4862	0	540521	7092251
	0	23.6189	0	365536	6214712
	0	6.21551	0	564571	6359224
	0	3.7293	0	569026	6552941
	0	6.21551	0	442359	6515193
	0	3.7293	0	300583	6495071
	0	2.4862	0	346742	6411154
	0	7.45861	0	667299	6542213
	0	2.4862	0	535339	6764849
	0	26.1051	0	440427	6285896
	0	8.70171	0	582360	6808138
	0	8.70171	0	496083	6892642
	0	14.9172	0	612330	6503109
	0	21.1327	0	387167	6566734
	15.1929	0	0	401374	6235227
	0	7.45861	0	472503	6245466
	0	13.6741	0	342155	6486903
	0	17.4034	0	534529	7113025
	0	17.4034	0	511026	6277634
	0	8.70171	0	466898	6301665
	0	6.21551	0	531142	6718818
	0	6.21551	0	448681	6791880
	0	7.45861	0	296454	6476295
	7.19664	12.431	0	408025	6431870
	0	8.70171	0	818848	7274531
	0	49.7241	0	743047	6431027
	0	4.97241	0	402839	6840797
	0	4.97241	0	655706	6621499
	0	4.97241	0	536598	6357383
	0	12.431	0	620953	6634165
	0	22.3758	0	470464	6370949
	0	4.97241	0	423670	6297548
	0	4.97241	0	493318	6316043
	0	11.1879	0	581437	6619676
	0	18.6465	0	560252	6696242
	0	9.94481	0	540788	6616961
	0	4.97241	0	614873	6634499
	0.799626	6.21551	0	564824	7184489
	0	7.45861	0	410812	6592308
	20.7903	0	0	598887	6419411
	3.99813	0	0	390205	6413019
	0	8.70171	0	335416	6456985
	9.59551	32.3206	0	561875	6585472
	8.79589	0	0	371851	6447352
	0	4.97241	0	672627	6565552
	0	4.97241	0	410365	6597689
	0	19.8896	0	508617	6624381
	0	13.6741	0	560726	6388030
	0	24.862	0	608748	6309313
	0	8.70171	0	411899	6208827
	0	37.293	0	696536	6364665
	1.59925	0	0	417396	6151895
	0	42.2654	0	473557	6568915
	0	1.2431	0	331869	6423660
	0	57.1827	0	414013	6458419
	0	13.6741	0	458780	6411440
	0	2.4862	0	543540	6215361
	0	8.70171	0	533632	6233432
	0	6.21551	0	620071	6557303
	0	37.293	0	625171	6528812
	0	19.8896	0	449528	6146902
	0	8.70171	0	463494	7024711
	1.59925	0	0	435204	6208911
	0	6.21551	0	436885	6505405
	0	23.6189	0	417606	6498382
	0	6.21551	0	349293	6411256
	0	9.94481	0	490197	6234135
	0	7.45861	0	656292	6554043
	3.99813	0	0	451997	6195155
	0	26.1051	0	396647	6230043
	0	7.45861	0	635292	6648209
	0	6.21551	0	429819	6204532
	1.59925	0	0	317261	6450695
	0	12.431	0	548118	6420581
	0	8.70171	0	640138	6646023
	0	12.431	0	631846	6956013
	0	17.4034	0	424039	6207238
	0	28.5913	0	295315	6478817
	0.799626	0	0	407019	6228057
	19.191	0	0	397953	6210998
	0	3.7293	0	329476	6443666
	0	9.94481	0	395148	6664660
	1.59925	9.94481	0	599946	6656924
	22.3895	0	0	604767	6509125
	0	9.94481	0	402745	6604467
	0	2.4862	0	408807	6393638
	0.799626	0	0	493282	6783121
	0	9.94481	0	443727	6609508
	0	7.45861	0	499822	6260796
	0	9.94481	0	499386	6316122
	0	12.431	0	558764	6700647
	3.99813	0	0	474678	6410249
	0	12.431	0	461616	6714892
	0.799626	0	0	430655	6164962
	0	70.8568	0	710249	6641646
	0	3.7293	0	398561	6177683
	0	17.4034	0	596161	7063900
	0	4.97241	0	603195	6538431
	0	11.1879	0	532943	6438657
	0	32.3206	0	397881	6605602
	0	11.1879	0	502976	6326135
	0	53.4534	0	465211	6403918
	0	8.70171	0	619049	7004226
	0	17.4034	0	705363	6342274
	0	27.3482	0	426801	6278174
	0	14.9172	0	345595	6391277
	0	4.97241	0	644950	6547202
	0	43.5085	0	611579	6322639
	0	19.8896	0	578430	7059496
	0	23.6189	0	647094	6649586
	0	103.177	0	695466	6340468
	0	7.45861	0	369717	6333162
	0	8.70171	0	525931	7061150
	0	3.7293	0	373188	6599142
	3.1985	0	0	577597	7022318
	0	3.7293	0	455300	6267526
	0	2.4862	0	457092	6213405
	0	14.9172	0	427106	6155079
	0	14.9172	0	533667	6454631
	0	3.7293	0	437908	6326019
	0	12.431	0	414708	6177616
	0	6.21551	0	902160	7343470
	0	11.1879	0	420566	6477530
	0	6.21551	0	530632	6551352
	0	3.7293	0	696762	6344050
	0	4.97241	0	628441	7006950
	0	2.4862	0	547246	6723882
	0	14.9172	0	486640	6534630
	3.99813	0	0	377912	6231122
	0	13.6741	0	397207	6216264
	0	6.21551	0	618309	6947552
	0	2.4862	0	448792	6785616
	0	37.293	0	406529	6442210
	0	6.21551	0	432650	6235303
	0	11.1879	0	312489	6506392
	1.59925	0	0	424333	6196415
	0	7.45861	0	577238	6350246
	0	14.9172	0	607900	6484195
	0	8.70171	0	479246	6999716
	0	65.8844	0	769368	7187897
	0	36.0499	0	621024	6342827
	0	11.1879	0	588000	6730439
	18.3914	0	0	421745	6244088
	0	16.1603	0	498510	6382683
	0	7.45861	0	543991	6279174
	0	2.4862	0	633659	6539845
	0	6.21551	0	430830	6176168
	0	14.9172	0	359020	6251207
	0	118.095	0	482101	6212120
	0	6.21551	0	500173	6564998
	0.799626	0	0	363724	6548950
	0	1.2431	0	409058	6400983
	0	13.6741	0	394814	6467379
	0	22.3758	0	333606	6632971
	0	7.45861	0	414260	6368910
	8.79589	0	0	400766	6186447
	0	53.4534	0	858220	7334550
	0	225.001	0	419471	6469125
	0	17.4034	0	534571	6712167
	0	2.4862	0	712575	7146025
	0.799626	0	0	435214	6355291
	0	29.8344	0	405086	6446781
	0	9.94481	0	385324	6233808
	0	6.21551	0	621859	7290250
	6.39701	0	0	407612	6447131
	0	37.293	0	367526	6246097
	0	4.97241	0	393935	6629229
	0	14.9172	0	395927	6164846
	0	9.94481	0	599436	7221957
	0	3.7293	0	535967	6551081
	0	2.4862	0	371989	6205685
	0	36.0499	0	718881	6645883
	31.985	0	0	416045	6460829
	0	27.3482	0	683530	6607470
	0	6.21551	0	487039	6558091
	0	12.431	0	630921	6690619
	0	8.70171	0	803432	7281399
	0	8.70171	0	530410	6575834
	0	13.6741	0	346485	6337447
	0	9.94481	0	411922	6237092
	0	8.70171	0	473416	6589229
	0	19.8896	0	417133	6179399
	0	3.7293	0	491616	6240291
	0	19.8896	0	506765	6254821
	0	7.45861	0	395758	6166021
	0	6.21551	0	491398	6248988
	0	9.94481	0	365452	6225943
	0	8.70171	0	706338	6660556
	1.59925	0	0	544337	6334918
	0	3.7293	0	441375	6499828
	0	8.70171	0	376956	6407645
	2.39888	0	0	415454	6379547
	0	7.45861	0	523302	6736661
	0	9.94481	0	396561	6141352
	0	23.6189	0	384198	6257486
	0	38.5361	0	385302	6264829
	0	18.6465	0	544919	6590828
	0	9.94481	0	502871	6492537
	0	9.94481	0	380219	6548151
	0	6.21551	0	492600	6784506
	1.59925	0	0	428285	6202777
	0	7.45861	0	466233	6285524
	0	21.1327	0	473661	6310902
	0	14.9172	0	391278	6623079
	0	7.45861	0	645150	6533948
	0	33.5637	0	442663	6161063
	0	4.97241	0	375243	6211773
	0	1.2431	0	521779	6734306
	0	3.7293	0	602605	6993031
	0	180.25	0	414582	6417163
	0	88.2602	0	694602	6368423
	0	9.94481	0	355736	6528863
	0	32.3206	0	591948	6512887
	0	11.1879	0	571707	6279647
	0	0	337.003	387053	6194267
	4.79776	0	0	515551	6350261
	0	2.4862	0	435339	6413232
	0	11.1879	0	531014	6735033
	0	0	566.296	426953	6183413
	0.799626	19.8896	0	425729	6168177
	0	12.431	0	466162	6572812
	0	22.3758	0	602929	6836079
	0	14.9172	0	288010	6513930
	0.799626	0	0	718773	7056665
	0	7.45861	0	637027	7234065
	7.19664	0	0	445415	6156804
	0	21.1327	0	712817	7145725
	0	8.70171	0	494866	6314671
	0	7.45861	0	632901	6552968
	0	4.97241	0	373466	6238870
	0	13.6741	0	490168	6567968
	5.59738	0	0	618508	6526695
	0	11.1879	0	425775	6345742
	0	19.8896	0	497194	6456234
	0	7.45861	0	431793	6159519
	0	2.4862	0	636045	6678372
	0	19.8896	0	461766	6381261
	0	6.21551	0	482285	6463368
	0	23.6189	0	616197	6325121
	0	6.21551	0	591211	6756943
	0	17.4034	0	727546	6410330
	0	3.7293	0	622385	6550323
	0	7.45861	0	348025	6334366
	0	98.205	0	420831	6172228
	0	62.1551	0	597324	6262365
	0	13.6741	0	426305	6499367
	0	7.45861	0	397154	6586811
	0	6.21551	0	438470	6197982
	0	13.6741	0	459698	6217585
	7.99626	0	0	453261	6445118
	0	2.4862	0	422073	6458242
	0	18.6465	0	383474	6455684
	0	2.4862	0	814151	7316702
	0	0	153.365	432683	6208013
	16.7921	0	0	597812	6687401
	0	7.45861	0	508418	6624789
	0	0	452.865	355945	6307550
	0	12.431	0	615427	6577040
	16.7921	0	0	541456	6447668
	0	24.862	0	512729	6224817
	0	24.862	0	322785	6498081
	0	8.70171	0	270458	6534164
	0	9.94481	0	460399	6275355
	0	7.45861	0	405879	6648650
	0	7.45861	0	562047	6246183
	0	8.70171	0	437426	6215826
	0	8.70171	0	367851	6246614
	0	14.9172	0	607446	6861931
	0	13.6741	0	708478	7163408
	0	11.1879	0	722620	7201516
	0.799626	0	0	629520	6517284
	0	7.45861	0	599899	7025543
	0	9.94481	0	429874	6402617
	0.799626	0	0	369700	6402731
	0	19.8896	0	511132	6605930
	0	98.205	0	575742	6408856
	0	93.2326	0	597585	6474179
	0	2.4862	0	825968	7286848
	0	2.4862	0	380155	6354026
	0	6.21551	0	478115	7002735
	0	11.1879	0	614584	6520150
	0	9.94481	0	371084	6409677
	0	2.4862	0	775637	7132426
	0	6.21551	0	567310	6550864
	0	7.45861	0	655178	6624551
	0	18.6465	0	374399	6593629
	0	8.70171	0	357377	6377359
	3.1985	0	0	586971	6666387
	0	4.97241	0	487574	6409676
	0	21.1327	0	525981	6599807
	0	6.21551	0	311255	6416650
	0	12.431	0	361061	6405761
	0.799626	12.431	0	340290	6407500
	0	4.97241	0	628435	6529053
	0	11.1879	0	419342	6471267
	0	2.4862	0	380938	6172494
	0	7.45861	0	571006	6788393
	0	19.8896	0	519671	6366647
	0	2.4862	0	348102	6432806
	0	11.1879	0	402130	6702904
	0	37.293	0	549158	6450234
	0	8.70171	0	577228	6854866
	0	7.45861	0	683115	6614445
	0	3.7293	0	614478	6673808
	0	16.1603	0	443387	6207992
	0	14.9172	0	424801	6403388
	0	3.7293	0	336449	6346424
	0	7.45861	0	358659	6318455
	2.39888	0	0	381936	6480197
	0	14.9172	0	608414	6723474
	11.9944	0	0	640551	6997329
	3.99813	63.3982	0	471648	6273500
	0	6.21551	0	382618	6270369
	0	14.9172	0	607396	6626814
	1.59925	48.481	0	617193	6671259
	0.799626	0	0	490588	7076606
	0	6.21551	0	497532	7018288
	0	4.97241	0	310413	6416556
	0	8.70171	0	547304	6234585
	0	4.97241	0	383861	6151632
	0.799626	0	0	395731	6661383
	0	12.431	0	387040	6256668
	0	4.97241	0	432472	6215573
	0	47.2378	0	498528	6288787
	0	8.70171	0	377411	6407739
	0	21.1327	0	317185	6508210
	0	17.4034	0	369632	6226007
	0	11.1879	0	326575	6383084
	0	7.45861	0	514487	6668789
	0	4.97241	0	776663	7162079
	0	45.9947	0	393338	6358617
	0	9.94481	0	367933	6400647
	7.19664	0	0	490103	6410492
	1.59925	0	0	550909	6224171
	0	16.1603	0	657242	6713871
	0	2.4862	0	450825	6221472
	0	13.6741	0	527669	6508026
	0	8.70171	0	354839	6368883
	3.1985	44.7516	0	474970	6279580
	0	4.97241	0	507816	6521683
	0	7.45861	0	646143	6547606
	0	9.94481	0	489176	6242365
	0	4.97241	0	377753	6244514
	0	3.7293	0	440249	6457057
	0	2.4862	0	463185	6409683
	4.79776	385.361	0	566262	6572336
	0	12.431	0	858744	7334062
	0	6.21551	0	312990	6487025
	0	4.97241	0	395828	6502052
	0	3.7293	0	464973	6587288
	0	13.6741	0	519554	6579189
	0	8.70171	0	552246	6287008
	0.799626	22.3758	0	439326	6178484
	0	7.45861	0	556106	6704871
	0	24.862	0	508788	6439788
	0	4.97241	0	581876	6314215
	0	41.0223	0	384424	6259987
	2.39888	0	0	342469	6368057
	0	9.94481	0	339045	6605462
	0	12.431	0	467373	6317181
[truncated: 27,740 more rows]

## Sheet: FACTOR
			Number of animals over the seasons
					Cattle	Sheep	Pigs
			S1	NOV-FEB	1.46864e+06	395924	1356027
			S2	MAR-APR	1.47148e+06	471610	1356027
			S3	MAY-AU	1.47637e+06	547153	1356027
			S4	SEP-OCT	1.47203e+06	466753	1356027
			NORM	JUNE	1475525	574753	1356027
			SCALING FACTOR FOR S1 -- S4
			S1	NOV-FEB	0.995333	0.688859	1
			S2	MAR-APR	0.997257	0.820544	1
			S3	MAY-AU	1.00057	0.951979	1
			S4	SEP-OCT	0.997631	0.812093	1

## Sheet: STARTSHEET
	Cattle	Sheep	Pigs	X	Y
	4.80915	0	0	365968	6222308
	4.80915	9.18443	0	413094	6751307
	96.9845	0	0	541364	6698032
	5.61068	0	0	525251	6699672
	150.687	0	0	491156	6738784
	16.0305	0	0	544555	6706291
	117.023	0	0	572178	6662945
	38.4732	0	0	519160	6710633
	12.8244	223.488	0	551294	6698096
	28.8549	0	0	543303	6731629
	4.80915	47.4529	0	605780	6942405
	118.626	0	0	558081	6701485
	1.60305	0	0	551642	6700547
	8.01525	15.3074	0	561103	6698373
	8.01525	0	0	541472	6741519
	117.824	0	0	542432	6698520
	27.2519	0	0	478098	6754674
	185.954	0	0	552912	6680063
	11.2214	0	0	499271	6744032
	35.2671	0	0	527402	6674465
	193.969	0	0	540506	6699517
	27.2519	0	0	411608	6824116
	3.2061	0	0	605379	6669253
	0	19.8996	0	618923	6672964
	4.80915	0	0	605082	6654073
	12.8244	0	0	605010	6645881
	9.6183	10.7152	0	596112	6685754
	72.9388	0	0	612861	6869052
	4.00763	0	0	597711	6782023
	51.2976	0	0	601425	6842969
	9.6183	0	0	597720	6791719
	12.8244	0	0	594778	6755769
	0	6.12295	0	593189	6736237
	20.0381	0	0	586809	6706670
	30.458	0	0	581074	6858616
	137.862	0	0	613396	6883032
	0.801525	12.2459	0	596902	6691276
	0.801525	0	0	566705	6840499
	4.00763	35.207	0	597448	6689109
	153.091	0	0	602691	6696684
	5.61068	0	0	603566	6883581
	16.0305	0	0	578672	6709928
	17.6336	0	0	601175	6805658
	28.8549	0	0	584989	6707907
	55.3052	0	0	585524	6707434
	21.6412	0	0	591652	6700680
	48.893	0	0	601744	6697294
	151.488	0	126.972	530427	6953116
	28.0534	0	0	589664	6727619
	0	52.0451	0	611151	6695014
	0.801525	0	0	604845	6875259
	93.7784	0	0	611978	6837510
	1.60305	0	0	602894	6841544
	0	0	92.0188	782842	7268269
	12.8244	0	0	436727	6357137
	18.4351	0	0	378240	6236788
	12.0229	0	0	473857	6341571
	0	21.4303	0	475564	6339749
	8.81678	0	0	474300	6344462
	0	21.4303	0	362632	6296889
	44.0839	0	0	390009	6257422
	1.60305	22.9611	0	431990	6183742
	0	12.2459	0	712231	6646480
	7.21373	0	0	383147	6247331
	12.8244	0	0	675102	6619167
	68.1296	36.7377	987.906	668765	6623780
	16.0305	0	0	669527	6627996
	184.351	0	0	649829	6689198
	93.7784	0	0	649920	6685892
	7.21373	0	0	626903	6678347
	0	0	34.3584	664941	6656554
	31.2595	15.3074	0	730709	6641006
	0.801525	0	0	698159	6624826
	3.2061	0	0	676904	6652665
	7.21373	0	0	589073	6541121
	75.3434	0	0	578673	6576815
	0	0	1015.77	370281	6290562
	0	4.59221	0	628524	6523716
	0	27.5533	0	583275	6521543
	0.801525	0	0	629820	6523757
	210.801	50.5144	0	626983	6513440
	0	9.18443	0	661078	6547728
	12.0229	7.65369	0	612257	6575625
	16.0305	0	0	539362	6538884
	0	145.42	0	652748	6538341
	0.801525	0	0	629836	6527682
	76.1449	0	0	629373	6524496
	0.801525	0	0	628203	6554809
	2.40458	27.5533	0	388464	6264328
	11.2214	0	0	589124	6552072
	18.4351	0	34.3584	562180	6541598
	43.2824	0	0	599053	6512493
	5.61068	0	0	575961	6545726
	37.6717	22.9611	0	627279	6544622
	1.60305	0	0	464668	6535328
	103.397	0	0	534454	6564136
	9.6183	0	0	525119	6555231
	27.2519	0	0	493407	6619011
	0	16.8381	0	496450	6628132
	30.458	0	0	558493	6687448
	0.801525	0	0	593803	6635331
	165.114	0	0	596337	6616205
	113.015	0	247.381	421673	6167925
	0	42.8607	0	540167	6634785
	0.801525	0	0	444467	6376820
	0	198.996	0	572781	6852996
	15.229	0	211.619	604658	6804606
	20.8397	0	0	385257	6635767
	294.16	0	0	389180	6584324
	145.878	0	0	455112	6542270
	208.397	0	0	369414	6576786
	46.4885	0	0	405649	6594062
	0.801525	0	0	345578	6607225
	0	36.7377	0	363635	6545275
	2.40458	7.65369	0	334346	6600201
	45.6869	0	0	373399	6549896
	16.0305	0	0	371825	6547922
	0	0	474.027	390873	6539345
	8.01525	0	0	340059	6634848
	10.4198	0	0	362561	6619596
	27.2519	0	0	355975	6637949
	60.9159	9.18443	0	372156	6673308
	0	71.9447	0	438185	6653239
	133.053	0	0	390725	6664069
	21.6412	0	0	393580	6660633
	39.2747	0	0	403471	6628080
	53.7022	0	0	398296	6626171
	139.465	62.7603	0	438945	6581820
	0	26.0225	0	431173	6580356
	60.1144	79.5984	0	422494	6582715
	16.832	0	0	448579	6566457
	3.2061	0	0	445633	6558895
	0	55.1066	0	384703	6272633
	80.1525	0	1533.15	359047	6305227
	20.8397	0	0	374607	6619856
	63.3205	0	0	477059	6523351
	12.8244	13.7766	103.075	442636	6417124
	4.80915	0	0	395329	6643561
	24.0458	0	0	337053	6608790
	0	0	1012.8	782369	7268416
	0	0	910.225	357678	6303901
	0	0	289.55	390386	6177195
	35.2671	0	0	521943	6363385
	0	0	154.613	442840	6423170
	0	0	109.947	441923	6421252
	0	0	278.303	468826	6383579
	48.893	0	0	433420	6387859
	0	0	2951.73	788153	7322955
	0	0	6637.48	811216	7287830
	65.7251	0	0	420938	6338011
	42.4808	0	0	366283	6253278
	264.503	0	0	419629	6331367
	0	0	423.239	444852	6357154
	291.755	4.59221	0	466111	6420322
	0	0	103.075	458290	6429277
	224.427	0	0	409510	6299983
	2.40458	53.5758	0	392168	6324627
	6.4122	0	0	398304	6320593
	22.4427	0	0	404753	6325975
	4.80915	0	0	406992	6273472
	108.206	0	0	391225	6319628
	10.4198	0	0	395381	6302887
	0	0	144.305	421972	6334216
	16.0305	0	0	400879	6350319
	0	0	444.163	357560	6257331
	51.2976	0	0	372570	6255366
	40.0763	27.5533	1039.19	385255	6263168
	16.832	0	54.9735	373643	6254887
	0	0	59.2534	373338	6255341
	4.80915	13.7766	0	372380	6253610
	0	0	123.69	374130	6254853
	316.602	18.3689	240.509	371659	6253750
	0	0	130.562	360849	6308837
	0	0	340.149	355905	6308143
	0	0	1436.15	360296	6309804
	0	0	372.45	353974	6307907
	0	0	1038.69	354880	6308754
	0	0	123.69	384158	6262044
	0	10.7152	0	386118	6255836
	0	0	93.8615	392487	6250119
	41.6793	0	0	388321	6248928
	4.80915	0	54.9735	385794	6268699
	0.801525	0	0	385403	6268751
	0	0	164.921	384878	6270924
	4.00763	0	123.69	384981	6268688
	71.3357	0	136.185	383632	6273135
	0	0	137.434	384886	6268341
	0	0	144.305	385142	6268676
	0.801525	0	0	386407	6267502
	0	0	219.894	382200	6271483
	0	214.303	0	386432	6274894
	59.3129	0	789.53	380173	6281548
	0	3.06148	341.088	375052	6276632
	16.832	0	0	382471	6309148
	0	0	154.613	374890	6281292
	14.4275	0	0	370814	6305483
	0	0	255.441	535245	7050248
	23.2442	0	0	371758	6306733
	0	24.4918	0	371424	6300636
	0.801525	0	0	376007	6300048
	0	0	597.837	376687	6258816
	0	0	3023.54	377133	6258088
	0	0	343.584	361665	6297764
	34.4656	58.168	103.075	350722	6303996
	0	0	750.892	362499	6296347
	14.4275	0	851.471	380934	6256879
	0	0	158.049	378378	6254837
	0	0	463.839	381723	6257043
	145.076	0	100.733	384260	6258960
	71.3357	0	103.075	386246	6261885
	0.801525	0	181.85	386132	6259892
	0	0	144.305	378351	6257196
	109.007	0	0	388684	6259135
	0	0	68.7169	382708	6256027
	2.40458	0	0	385870	6257074
	0	0	137.434	386806	6258634
	37.6717	0	1110.1	384988	6259996
	0	0	76.6823	377179	6266543
	0	0	307.978	375626	6267442
	0	0	196.832	377746	6268124
	0	0	516.066	379954	6266118
	0	0	206.151	375723	6266765
	0	0	291.987	375382	6265981
	25.6488	0	0	379930	6262995
	0	0	883.332	375959	6261222
	3.2061	0	0	389367	6294494
	0	18.3689	0	365830	6292998
	20.0381	0	0	365695	6292510
	18.4351	0	171.792	370580	6303871
	0	0	415.582	368558	6291925
	26.4503	0	115.82	378058	6327345
	0	0	837.038	377506	6257419
	0	0	544.742	358126	6291319
	0	0	615.456	356676	6291758
	23.2442	0	0	394234	6294099
	0	0	452.865	355988	6307822
	0.801525	0	0	385792	6261816
	117.824	0	954.546	376108	6333799
	0	0	434.699	359637	6300010
	155.496	0	0	364011	6303489
	0	10.7152	0	381674	6291353
	86.5647	7.65369	0	373117	6291058
	170.725	0	0	390413	6251233
	0.801525	0	0	392506	6249737
	84.1601	4.59221	0	373615	6252665
	0	0	750.892	378030	6276364
	0	0	51.5377	391932	6250559
	0	0	226.766	375718	6272466
	15.229	0	0	355544	6299861
	40.0763	0	0	354390	6303835
	153.091	0	54.9735	372422	6304618
	0	0	46.309	375410	6321600
	0	0	357.268	360694	6301907
	52.0991	0	95.6044	373015	6252223
	37.6717	0	0	361570	6303541
	0	0	341.088	354674	6309122
	8.01525	21.4303	0	360601	6304852
	129.046	0	0	493926	7028928
	0	0	507.886	356245	6311309
	0	88.7828	0	382518	6259778
	82.5571	85.7213	0	363484	6312614
	70.5342	0	0	364751	6229695
	0	0	1015.77	382911	6262231
	0	53.5758	0	361240	6250111
	0	10.7152	0	370232	6230487
	0	29.084	0	377179	6238576
	113.817	7.65369	0	367117	6246827
	0	53.5758	0	480793	6232193
	50.4961	0	0	560620	6613155
	91.3739	0	0	398968	6430760
	0	0	785.251	380648	6230673
	1.60305	0	0	381239	6294249
	0	0	85.8961	382618	6218339
	2.40458	0	0	390294	6220073
	0	81.1291	0	524039	6371381
	0	0	398.249	375280	6225229
	0	0	501.324	384800	6218805
	0	0	281.739	378296	6226623
	0	0	528.062	368539	6211213
	22.4427	0	0	392886	6240859
	2.40458	7.65369	0	329912	6383194
	0	29.084	0	381541	6213762
	0	0	120.255	372674	6206420
	0	0	274.868	372012	6214827
	0	33.6762	0	392983	6575148
	224.427	0	0	461711	7002397
	0	16.8381	0	281549	6514569
	12.8244	0	0	556563	6841067
	124.236	0	0	494416	6739133
	0	29.084	0	555721	6463014
	0	0	1940.45	378830	6143831
	27.2519	41.3299	0	550598	7023339
	0	612.295	0	650855	6650830
	0	15.3074	0	711093	7239094
	0	0	431.314	410418	6147363
	0	0	663.997	440567	6142986
	0	0	512.88	441165	6161250
	0	345.947	0	309968	6444129
	0	0	41.2301	449894	6153081
	0	10.7152	0	629812	6590458
	19.2366	0	0	316443	6428217
	23.2442	0	0	467964	6372285
	0	0	59.2534	498044	6378918
	0	0	274.868	441383	6414168
	0	0	2751.19	490743	6404596
	0	85.7213	0	583957	6465610
	15.229	0	0	427341	6331028
	34.4656	0	0	503023	6394739
	0.801525	0	0	506786	6369287
	60.1144	33.6762	0	427873	6328703
	0	0	515.377	405241	6145217
	54.5037	0	0	581839	6707842
	59.3129	0	0	443060	6333114
	26.4503	0	0	455708	6151370
	0	53.5758	0	505677	6372869
	69.7327	0	0	468061	6359910
	0	62.7603	0	452161	6311437
	0	0	653.547	436484	6156842
	0	0	44.5162	421642	6172766
	149.885	0	0	457191	6157354
	0	0	82.4603	446790	6140815
	0	0	597.822	443202	6146672
	0	0	144.305	405478	6145499
	317.404	0	2543.07	429717	6162116
	0	87.2521	947.674	428247	6165989
	70.5342	0	66.3748	384142	6191739
	0	0	123.69	369113	6208118
	0	0	103.075	371004	6202874
	0	0	937.117	395466	6139756
	0	27.5533	0	426082	6212041
	0	9.18443	0	663778	6666115
	0	7.65369	0	356255	6436973
	0	9.18443	0	407914	6176285
	0	76.5369	0	599088	6727174
	0	0	1489.8	392813	6222621
	1.60305	0	0	451907	6168524
	0	6.12295	0	709863	6665896
	0	3.06148	0	451703	6433990
	0	6.12295	0	570231	6271006
	0	10.7152	0	431060	6232135
	0	4.59221	0	684034	6565834
	0	4.59221	0	784123	7203429
	0	13.7766	0	511924	6280302
	0	3.06148	0	760876	7095157
	0	4.59221	0	535124	6575916
	0	9.18443	0	399319	6203896
	0	19.8996	0	503372	6742565
	0	21.4303	0	530665	6445169
	0	10.7152	0	443426	6419823
	0	3.06148	0	471567	6965329
	0	6.12295	0	545655	6493638
	0	10.7152	0	712799	6354321
	0	6.12295	0	288383	6477677
	0	3.06148	0	315621	6430406
	0	7.65369	0	504507	6340552
	0	6.12295	0	610339	6661372
	0	7.65369	0	447365	6535782
	0	7.65369	0	520000	6242153
	0	15.3074	0	599309	6798877
	0	6.12295	0	471715	6512523
	0	3.06148	0	514563	6471151
	0	9.18443	0	539284	6575114
	0	3.06148	0	493090	7021025
	0	18.3689	0	424863	6179378
	0	15.3074	0	603962	7023448
	0	3.06148	0	413296	6179446
	0	9.18443	0	420873	6227260
	0	12.2459	0	654555	6569129
	0	3.06148	0	546622	6864266
	0	3.06148	0	556358	6590056
	0	7.65369	0	390863	6632975
	0	7.65369	0	534279	6234055
	0	19.8996	0	673825	6552346
	0	12.2459	0	459031	6206571
	0	16.8381	0	283188	6531366
	0	10.7152	0	357761	6404662
	0	10.7152	0	289953	6491129
	0	6.12295	0	724526	6387746
	0	36.7377	0	470734	6411040
	0	6.12295	0	420759	6650377
	0	10.7152	0	698239	6615500
	0	6.12295	0	506130	6229883
	0	3.06148	0	580051	6787891
	0	4.59221	0	680510	6667524
	0	10.7152	0	569789	6399935
	0	12.2459	0	383752	6232503
	0	6.12295	0	487353	6269493
	0	15.3074	0	547882	6397119
	0	4.59221	0	699588	6327406
	0	6.12295	0	560750	6600394
	0	15.3074	0	500109	6594708
	0	21.4303	0	432972	6147245
	0	1.53074	0	543930	6590076
	0	9.18443	0	605805	6590740
	0	3.06148	0	699636	7103565
	0	3.06148	0	397328	6474694
	0	3.06148	0	597754	6526645
	0	13.7766	0	437243	6482962
	0	16.8381	0	307564	6392738
	0	12.2459	0	603220	6396814
	0	9.18443	0	663125	7018103
	2.40458	0	0	408695	6176989
	0	3.06148	0	405891	6395418
	0	6.12295	0	576492	6921531
	0	7.65369	0	368276	6225694
	0	13.7766	0	355773	6302445
	0	4.59221	0	479493	6314159
	0	12.2459	0	597530	6561836
	0	12.2459	0	571947	6659708
	0	45.9221	0	592029	6469753
	0	6.12295	0	309062	6448096
	0	9.18443	0	601417	6507951
	0	3.06148	0	297855	6491691
	0	12.2459	0	604806	6909787
	0	6.12295	0	478289	6239575
	0	15.3074	0	337572	6361967
	0	6.12295	0	408335	6497076
	0	3.06148	0	395750	6139039
	0	10.7152	0	317249	6380228
	0	15.3074	0	455160	6462513
	0	4.59221	0	441440	6249746
	0	6.12295	0	331320	6369177
	0	6.12295	0	499292	6660818
	0	13.7766	0	383316	6415806
	0	4.59221	0	529347	6532844
	0	4.59221	0	529920	6555174
	0	12.2459	0	692589	6629944
	0	6.12295	0	289588	6485197
	0	3.06148	0	446975	6188666
	0	7.65369	0	554205	6553829
	0	4.59221	0	667921	6541491
	0	133.174	0	322730	6498436
	0	7.65369	0	665970	6609361
	0	6.12295	0	787384	7119214
	0	6.12295	0	518137	6732101
	0	9.18443	0	386896	6248223
	0	4.59221	0	410297	6760723
	0	21.4303	0	709379	6675209
	0	4.59221	0	543041	6731425
	0	7.65369	0	700993	6342690
	0	13.7766	0	623026	6579760
	0	7.65369	0	415710	6153821
	0	7.65369	0	853141	7376337
	0	9.18443	0	335570	6428014
	0	12.2459	0	414382	6634053
	0	9.18443	0	470324	6536280
	0	12.2459	0	409413	6320556
	0	12.2459	0	761203	7112875
	0	13.7766	0	650738	6589526
	0.801525	0	0	531357	6590360
	0	101.029	0	506246	6357656
	0	30.6148	0	573479	6577992
	0	21.4303	0	717897	6352214
	0	6.12295	0	375016	6466662
	0	19.8996	0	536802	6721323
	0	4.59221	0	469812	6420504
	0	7.65369	0	616410	7270058
	0	4.59221	0	624322	6665525
	0	10.7152	0	412938	6386287
	0	7.65369	0	509228	6419322
	0	4.59221	0	504882	6556757
	0	21.4303	0	635217	6616038
	0	9.18443	0	588508	6263769
	0	7.65369	0	849177	7383031
	0	4.59221	0	415473	6205854
	0	32.1455	0	672911	6611213
	0	27.5533	0	384487	7038211
	0	7.65369	0	683982	6678928
	0	7.65369	0	518244	6990042
	0	6.12295	0	489681	6268284
	0	3.06148	0	468632	6981241
	0	3.06148	0	447974	6167077
	0	9.18443	0	416888	6210155
	0	10.7152	0	579717	6799481
	0	6.12295	0	519686	7046176
	0	4.59221	0	610751	6515473
	0	6.12295	0	428438	6430559
	0	7.65369	0	404752	6162825
	0	6.12295	0	776220	7166327
	0	9.18443	0	585782	6418984
	0	7.65369	0	691060	6643311
	23.2442	0	0	574491	6283866
	0	3.06148	0	387329	6209036
	0	4.59221	0	693177	6367569
	0	4.59221	0	486819	6265440
	0	6.12295	0	339231	6326910
	0	9.18443	0	438022	6362448
	0	4.59221	0	549349	6999973
	0	12.2459	0	470640	6614031
	0	6.12295	0	439549	6206133
	0	9.18443	0	356824	6230291
	0	3.06148	0	503453	6537971
	0	10.7152	0	419918	6325116
	0	4.59221	0	364039	6241840
	0	3.06148	0	420672	6497745
	0	39.7992	0	545552	6439840
	0	16.8381	0	710438	6353187
	0	6.12295	0	498878	6281154
	0	7.65369	0	600191	7060648
	0	7.65369	0	542069	6231448
	0	9.18443	0	621146	6552923
	0	12.2459	0	394980	6504351
	0	7.65369	0	456649	6228213
	0	9.18443	0	626539	6617312
	0	7.65369	0	527222	6288394
	0.801525	0	0	444702	6442604
	0	6.12295	0	571522	6266761
	0	7.65369	0	569161	6679747
	0	9.18443	0	676870	7021594
	0	16.8381	0	684128	6687817
	0	4.59221	0	504977	6236223
	0	6.12295	0	372163	6197360
	0	4.59221	0	297065	6438647
	0	7.65369	0	674080	6565330
	0	15.3074	0	711769	6626023
	0	4.59221	0	396713	6139715
	0	7.65369	0	386568	6216190
	0	6.12295	0	493172	6611887
	0	9.18443	0	400856	6233375
	0	33.6762	0	554319	6562274
	0	6.12295	0	361966	6356395
	0	9.18443	0	653100	6714440
	0	59.6988	0	729838	7148234
	0	10.7152	0	526583	6587488
	0	6.12295	0	428003	6634744
	0	6.12295	0	347957	6371466
	0	7.65369	0	674405	6583782
	0	6.12295	0	368991	6409065
	0	3.06148	0	395547	6212709
	0	6.12295	0	362285	6358302
	0	3.06148	0	430573	6165297
	0	4.59221	0	547243	6231538
	0	6.12295	0	628912	6553060
	0	7.65369	0	462167	6610303
	0	7.65369	0	489638	6295738
	0	16.8381	0	337978	6357974
	0	13.7766	0	633968	6718765
	0	6.12295	0	387562	6215792
	0	12.2459	0	669526	6554921
	0	7.65369	0	509358	6590389
	0	12.2459	0	583656	6532331
	0	7.65369	0	379813	6357323
	0	3.06148	0	417147	6219258
	0	7.65369	0	542828	6713521
	0	6.12295	0	293934	6471797
	0	4.59221	0	381648	6467822
	0	12.2459	0	451071	6783834
	0	6.12295	0	801248	7159313
	0	7.65369	0	675746	6558785
	0	136.236	0	399053	6193094
	0	19.8996	0	569753	6515379
	0	10.7152	0	573408	6807430
	0	7.65369	0	288967	6522370
	0	15.3074	0	299569	6437365
	0	6.12295	0	442000	6415687
	0	3.06148	0	297365	6437648
	0	4.59221	0	474014	6334590
	0	9.18443	0	467242	6377469
	0	6.12295	0	351950	6307058
	0	6.12295	0	428903	6284193
	0	6.12295	0	422442	6481734
	0	4.59221	0	622354	6987785
	0	9.18443	0	504473	6329555
	0	3.06148	0	355023	6377003
	0	52.0451	0	353512	6322698
	0	3.06148	0	383927	6195304
	0	22.9611	0	613401	6623975
	0	7.65369	0	546722	6494718
	0	6.12295	0	438886	6510835
	0	18.3689	0	424034	6146661
	0	6.12295	0	437638	6215893
	0	6.12295	0	463488	6488412
	0	18.3689	0	395217	6618863
	0	12.2459	0	603612	6540297
	0	3.06148	0	375291	6204010
	0	4.59221	0	435522	6309954
	0	6.12295	0	487023	6986153
	0	12.2459	0	412018	6162219
	0	22.9611	0	426164	6231907
	0	12.2459	0	644004	6703887
	4.80915	0	0	631407	6937756
	0	6.12295	0	483788	6290958
	0	16.8381	0	510795	6724842
	0	15.3074	0	706650	6639042
	0	6.12295	0	507416	6256256
	0	7.65369	0	603549	6805148
	0	10.7152	0	279942	6524989
	0	4.59221	0	604476	6547842
	0	29.084	0	312688	6450571
	0	13.7766	0	311845	6474798
	0	7.65369	0	625063	7006520
	0	9.18443	0	583377	6545745
	0	6.12295	0	364560	6407223
	0	13.7766	0	599564	6570870
	0	10.7152	0	542224	6243384
	0	7.65369	0	315336	6423518
	0	7.65369	0	298513	6432222
	0	10.7152	0	615802	6976232
	0	7.65369	0	747562	7075496
	0	12.2459	0	299086	6430387
	0	7.65369	0	494698	6614351
	0	7.65369	0	401596	6403328
	0	9.18443	0	520340	6362142
	0	3.06148	0	443069	6779936
	0	6.12295	0	409502	6465159
	0	6.12295	0	501991	6537930
	0	6.12295	0	620468	6945923
	0	7.65369	0	574575	7351714
	2.40458	0	0	778344	7178937
	0	3.06148	0	584919	6847803
	0	7.65369	0	587442	6848111
	0	7.65369	0	574582	6868399
	0	4.59221	0	513839	6670399
	0	6.12295	0	383833	6182217
	0	6.12295	0	634878	7203005
	0	6.12295	0	388121	6241064
	0	7.65369	0	600420	6384134
	0	6.12295	0	486141	6419500
	0	4.59221	0	370837	6210160
	0	7.65369	0	504249	7054353
	0	4.59221	0	592988	6994887
	0	6.12295	0	422806	6355058
	0	4.59221	0	438773	6742174
	0	6.12295	0	366042	6228120
	0	6.12295	0	408490	6393897
	0	7.65369	0	641107	6553719
	0	10.7152	0	360030	6298632
	0	9.18443	0	391920	6598048
	0	6.12295	0	543141	6267714
	0	6.12295	0	557131	6594242
	0	9.18443	0	697169	6373402
	0	4.59221	0	672108	6577841
	0	9.18443	0	742250	7090010
	0	3.06148	0	330357	6522869
	0	10.7152	0	407138	6487428
	0	10.7152	0	479771	6302392
	0	6.12295	0	609349	6586070
	0	3.06148	0	435436	6504656
	0	7.65369	0	364408	6368880
	0	9.18443	0	487356	6701097
	0	4.59221	0	572822	6605209
	0	10.7152	0	717666	7245858
	0	3.06148	0	326987	6429280
	0	10.7152	0	632336	6955588
	0	12.2459	0	594693	6826287
	0	7.65369	0	719429	6628029
	0	15.3074	0	713221	6598050
	0	33.6762	0	551331	6543136
	0	6.12295	0	497988	6544060
	0	15.3074	0	568421	6301320
	0	6.12295	0	356376	6388445
	0	3.06148	0	595339	7008798
	0	6.12295	0	688959	7040125
	0	1.53074	0	468034	6565118
	0	27.5533	0	597067	6810089
	0	18.3689	0	353429	6315118
	0	15.3074	0	639121	7003172
	0	12.2459	0	451128	7036959
	0	7.65369	0	756055	7104868
	0	19.8996	0	454248	6479646
	0.801525	0	0	499585	6569451
	0	27.5533	0	395590	6207484
	0.801525	0	0	330767	6469094
	0	4.59221	0	362716	6450655
	0	7.65369	0	452309	6307632
	0	15.3074	0	359383	6406508
	0	10.7152	49.7948	542089	6362399
	0	4.59221	0	742646	7132839
	0	6.12295	0	372366	6401265
	0	7.65369	0	691566	6641633
	0	4.59221	0	468139	6937192
	0	7.65369	0	277907	6534490
	0	15.3074	0	607544	6720147
	0	29.084	0	420434	6205826
	0	6.12295	0	355176	6380834
	0	7.65369	0	572167	7186513
	0	7.65369	0	517677	7049490
	0	13.7766	0	660360	6714657
	0	6.12295	0	605206	6650395
	0	13.7766	0	377046	7024410
	0	9.18443	0	356606	6633355
	0	6.12295	0	718181	6637450
	0	16.8381	0	522335	6235674
	0	4.59221	0	414816	6306125
	0	9.18443	0	496470	6492592
	0	15.3074	0	482386	6215610
	0	150.012	0	709665	6392327
	0	9.18443	0	643738	6703452
	0	4.59221	0	567603	6595493
	0	6.12295	0	499078	6530376
	0	12.2459	0	475851	7043657
	0	3.06148	0	390602	6248057
	0	4.59221	0	531409	6591985
	0	4.59221	0	565078	6498455
	0	4.59221	0	566510	6731419
	0	10.7152	0	783382	7125794
	0	7.65369	0	608812	6727090
	0	13.7766	0	543399	6215608
	0	10.7152	0	297948	6496859
	0	6.12295	0	487926	6547377
	0	15.3074	0	587409	6254701
	0	7.65369	0	702875	6670796
	0	3.06148	0	643053	6566948
	0	10.7152	0	584527	6670222
	0	10.7152	0	458155	6361046
	0	6.12295	0	503375	6740737
	0	10.7152	0	412904	7022175
	0	6.12295	0	427244	6247316
	0	4.59221	0	346725	6495093
	0	7.65369	0	821986	7313019
	0	3.06148	0	520610	6225294
	0	16.8381	0	286218	6509931
	0	12.2459	0	386926	6286760
	0	38.2685	0	304831	6438430
	0	4.59221	0	356738	6324856
	0	9.18443	0	406135	6288985
	0.801525	0	0	462246	6335774
	0	9.18443	0	355838	6318948
	0	15.3074	0	330677	6411058
	0	12.2459	0	580942	6365459
	0	41.3299	0	291044	6452276
	0	67.3525	0	369274	6313565
	0	6.12295	0	512333	6360853
	0	4.59221	0	568085	6670318
	0	15.3074	0	585934	6453590
	0	9.18443	0	551816	6226320
	0	6.12295	0	374895	6248184
	0	26.0225	0	528270	6591817
	0	1.53074	0	396019	6329402
	0	7.65369	0	416786	6207389
	0	16.8381	0	514819	6530397
	0	4.59221	0	598015	6583798
	0	7.65369	0	460361	6482058
	0	6.12295	0	372674	6432478
	0	9.18443	0	497745	6455734
	0	7.65369	0	563219	6377984
	0	9.18443	0	481878	6350838
	0	27.5533	0	722622	6388872
	0	7.65369	0	327151	6374224
	0	9.18443	0	543675	6713946
	0	16.8381	0	666793	6551170
	0	3.06148	0	387527	6249073
	0	7.65369	0	683720	6597405
	0	4.59221	0	439045	6169294
	0	18.3689	0	381106	6268800
	0	12.2459	0	549252	6237165
	0	15.3074	0	504926	6303157
	0	7.65369	0	507743	6955805
	0	7.65369	0	621584	6668461
	0	33.6762	0	440680	6517419
	0	7.65369	0	412288	6486747
	0	27.5533	0	286567	6520418
	0	7.65369	0	436950	6144089
	0	6.12295	0	650028	6701404
	0	10.7152	0	508337	6298395
	0	12.2459	0	523129	6716171
	0	15.3074	0	511358	6523309
	0	10.7152	0	307948	6457580
	0	7.65369	0	444278	6170727
	0	1.53074	0	722315	6647348
	0	4.59221	0	567363	6259412
	0	4.59221	0	585435	6602134
	0	9.18443	0	337831	6431151
	0	13.7766	0	617727	6537595
	0	0	54.9735	380564	6195708
	0	26.0225	0	322729	6385982
	0	10.7152	0	540017	6524535
	0	19.8996	0	706310	6370780
	0	10.7152	0	606305	6300556
	0	6.12295	0	421752	6471516
	0	9.18443	0	376098	6245741
	0	22.9611	0	600179	6638038
	0	7.65369	0	510913	6497770
	0	9.18443	0	508304	6403504
	0	21.4303	0	480259	6357257
	0	3.06148	0	737336	7063657
	0	7.65369	0	609682	6755098
	0	12.2459	0	713137	6650726
	0	4.59221	0	505443	6236886
	0	13.7766	0	683383	7016557
	0	9.18443	0	443993	6363576
	0	7.65369	0	588374	6730704
	0	13.7766	0	464823	6292029
	0	10.7152	0	453769	6155490
	0	9.18443	0	601847	7158959
	0	7.65369	0	590193	6477617
	0.801525	0	0	372687	6581504
	0	12.2459	0	471929	6342911
	0	12.2459	0	506718	6614312
	0	19.8996	0	288521	6480332
	0	218.896	0	560649	6536824
	0	18.3689	0	484621	6624988
	0	13.7766	0	336341	6625932
	0	26.0225	0	525423	6575072
	0	10.7152	0	322461	6527533
	0	12.2459	0	341891	6422426
	0	19.8996	0	432022	6157714
	0	7.65369	0	612980	6606006
	0	13.7766	0	531410	6237626
	0	6.12295	0	418454	6212688
	0	3.06148	0	676225	6604991
	0	4.59221	0	616823	6904025
	0	15.3074	0	693057	6616666
	0	9.18443	0	458764	7024810
	0	7.65369	0	513297	6247609
	0	15.3074	0	433951	6170903
	0	9.18443	0	564915	6273833
	0	13.7766	0	801789	7269149
	0.801525	0	0	604620	6455032
	0	7.65369	0	471887	6395950
	0	4.59221	0	508303	6659611
	0	21.4303	0	422880	6441404
	0	41.3299	0	742832	7089498
	0	9.18443	0	405715	6386103
	0	21.4303	0	373576	6152485
	0	6.12295	0	726245	6411344
	0	12.2459	0	389833	6175278
	0	6.12295	0	442843	6274645
	0	32.1455	0	431396	6219121
	0	32.1455	0	520989	6619458
	0	15.3074	0	356749	6496750
	0	9.18443	0	478575	6982610
	0	12.2459	0	520699	6459591
	0	9.18443	0	490754	6368206
	0	7.65369	0	431772	6220792
	0	15.3074	0	404369	6248988
	0	7.65369	0	567205	6859172
	0	32.1455	0	427712	6270560
	0	16.8381	0	485111	6410737
	0	3.06148	0	392099	6245471
	0	9.18443	0	469866	6216142
	0	13.7766	0	389572	6264917
	0	142.359	0	440055	6360047
	0	7.65369	0	402042	6607460
	0	13.7766	0	704385	6408145
	0	7.65369	0	542364	6719114
	0	6.12295	0	612385	6522677
	0	125.521	0	403499	6602264
	0	6.12295	0	488513	6397113
	0	7.65369	0	588441	6266812
	0	38.2685	0	345995	6410817
	0	7.65369	0	318312	6425339
	0	21.4303	0	611509	7014983
	0	4.59221	0	562921	6346969
	0	38.2685	0	711871	6657126
	1.60305	0	0	498687	6330301
	0	9.18443	0	464069	6378081
	0	7.65369	0	591589	6358848
	3.2061	0	0	315310	6365232
	0	12.2459	0	575001	6450272
	0	10.7152	0	387431	6483956
	0	15.3074	0	389505	6671053
	0	4.59221	0	723465	7100627
	0	13.7766	0	485984	6298408
	0	19.8996	0	482421	6631630
	0	24.4918	0	398558	6192526
	0	15.3074	0	474728	7000815
	0	47.4529	0	452196	6469633
	0	7.65369	0	429472	6639220
	0	22.9611	0	557715	6978879
	0	13.7766	0	493868	6286314
	0	7.65369	0	442213	7014611
	0	10.7152	0	345591	6332477
	0	9.18443	0	404676	6424804
	0	12.2459	0	377982	6476123
	0	3.06148	0	694201	6614599
	0	10.7152	0	440687	7049308
	0	4.59221	0	427582	6347598
	0	10.7152	0	654612	7225396
	0	12.2459	0	646058	6614858
	1.60305	0	0	458185	6313327
	0	6.12295	0	601359	7159504
	0	13.7766	0	477512	6958964
	0	7.65369	0	583105	6711694
	0	3.06148	0	760553	7197036
	0	9.18443	0	652947	6664013
	0	32.1455	0	402665	6192380
	0	6.12295	0	780467	7168673
	0	10.7152	0	409356	6411000
	0	6.12295	0	336258	6562860
	0	6.12295	0	597923	6292594
	0	7.65369	0	582719	6793990
	0	7.65369	0	506760	6224240
	0	15.3074	0	614016	6613257
	0	10.7152	0	398042	6610443
	0	10.7152	0	646871	6613806
	0	6.12295	0	416372	6180959
	0	16.8381	0	472237	6275431
	0	10.7152	0	424057	6254024
	0	1.53074	0	539493	6393629
	0	9.18443	0	331887	6411894
	1.60305	0	0	526934	6310215
	0	18.3689	0	662356	6545060
	0	7.65369	0	387351	6267608
	0	16.8381	0	591856	6725427
	0	6.12295	0	545972	6284578
	0	7.65369	0	515396	6246837
	1.60305	0	59.5031	588322	7037470
	0	15.3074	0	353286	6334385
	0	10.7152	0	620075	6617626
	0	16.8381	0	440064	6267601
	0	22.9611	0	625877	6843365
	0	4.59221	0	622096	6939085
	0	21.4303	0	566005	6988148
	0	9.18443	0	434550	6200461
	0	10.7152	0	493341	6548246
	0	9.18443	0	544463	6516012
	0	35.207	0	507386	6480903
	0	7.65369	0	311177	6416115
	0	42.8607	0	396253	6153878
	0	4.59221	0	381869	6418948
	0	6.12295	0	445136	6143583
	0	6.12295	0	335645	6440120
	0	30.6148	0	437289	6216847
	0	6.12295	0	522418	6720795
	0	12.2459	0	428545	6435400
	0	10.7152	0	540951	6743358
	0.801525	12.2459	0	575053	6323945
	4.00763	0	0	408863	6586427
	0	36.7377	0	504028	6326054
	0	10.7152	0	433701	6148460
	0	7.65369	0	531602	6640432
	0	6.12295	0	639211	6548921
	0	4.59221	0	320036	6437513
	0	13.7766	0	394144	6497867
	0	1.53074	0	320440	6383708
	0	7.65369	0	424594	6184682
	0	10.7152	0	532714	6317835
	0	4.59221	0	367455	6617483
	0	4.59221	0	520509	6604873
	0	44.3914	0	360169	6317116
	0	4.59221	0	442549	6178892
	0	6.12295	0	578725	6787820
	0	7.65369	0	705606	7028574
	0	4.59221	0	395651	6204425
	0	6.12295	0	384495	6468761
	0	3.06148	0	767127	7185029
	0	30.6148	0	351699	6442448
	0	21.4303	0	448944	6354550
	0	24.4918	0	548824	6595785
	0	7.65369	0	565932	6649015
	0	10.7152	0	368851	6439983
	0	9.18443	0	428537	6216649
	0	15.3074	0	433463	6332214
	0	13.7766	0	703943	6631469
	0	6.12295	0	574032	6728088
	0	9.18443	0	384344	6374569
	0	10.7152	0	636893	6676787
	0	22.9611	0	807880	7155627
	1.60305	6.12295	0	533505	6563745
	0	188.281	0	703734	6344135
	0	6.12295	0	395189	6380238
	0	6.12295	0	418948	6265007
	0	15.3074	0	709540	6613526
	0	9.18443	0	293972	6463209
	0	50.5144	0	499301	6734887
	0	38.2685	0	452319	6228397
	0	9.18443	0	412445	6491787
	0	18.3689	0	699138	6655396
	0	10.7152	0	444057	6458862
	0	15.3074	0	860833	7331440
	0	4.59221	0	515121	6699036
	0	24.4918	0	583162	6295595
	0	19.8996	0	448123	6300583
	0	4.59221	0	496084	6284744
	0	32.1455	0	297818	6439339
	0.801525	0	0	627293	7006716
	0	13.7766	0	343576	6572112
	4.00763	29.084	0	349177	6578494
	0	50.5144	0	457961	6933229
	0	21.4303	0	475419	6209945
	0	4.59221	0	600606	6484677
	0	7.65369	0	455962	6386106
	0	13.7766	0	581844	6550765
	0	3.06148	0	341362	6407146
	0	7.65369	0	400136	6167208
	0	27.5533	0	307888	6393737
	0	10.7152	0	307523	6392734
	0	21.4303	0	659186	6639427
	0	13.7766	0	587907	6731063
	0	35.207	0	485105	6419561
	0	0	93.8615	376807	6425367
	0.801525	48.9836	0	375992	6201316
	0	16.8381	0	573890	6454147
	0	13.7766	0	326858	6390247
	0	16.8381	0	552734	6475097
	0	7.65369	0	511153	6522326
	0	6.12295	0	290321	6448753
	0	3.06148	0	524486	6387176
	0	3.06148	0	422007	6356480
	0	7.65369	0	797186	7179351
	0	3.06148	0	314333	6431083
	0	19.8996	0	702063	6319785
	0	13.7766	0	704176	6403821
	0	27.5533	0	508937	6241309
	0	4.59221	0	392786	6222992
	0	9.18443	0	357916	6370105
	0	90.3136	0	513454	6754985
	0	96.4365	0	450735	6506697
	0	6.12295	0	473390	6246397
	0	9.18443	0	492936	6721645
	0	7.65369	0	350781	6441296
	0	12.2459	0	366530	6368826
	0	30.6148	0	499972	6342137
	0	42.8607	0	693925	6348372
	0	55.1066	0	436203	6437076
	0	13.7766	0	469217	6974827
	6.4122	0	0	299101	6432439
	0	6.12295	0	700054	6332043
	0	12.2459	0	498256	6570037
	0	7.65369	0	381328	6390239
	0	9.18443	0	356538	6627982
	0	4.59221	0	356450	6404736
	37.6717	0	0	412525	6190394
	0	15.3074	0	454061	6603520
	0	9.18443	0	397946	6233085
	0	3.06148	0	368323	6429076
	0	4.59221	0	546103	6842991
	0	9.18443	0	318852	6496410
	0	13.7766	0	584835	6636077
	0	10.7152	0	738971	7083337
	0	7.65369	0	739536	7103940
	0	16.8381	0	605123	6643547
	0	9.18443	0	354204	6384055
	0	7.65369	0	394674	6370349
	0	6.12295	0	529051	6702993
	0	12.2459	0	635437	6659406
	0	9.18443	0	555392	6221584
	0	18.3689	0	671362	6601723
	0	18.3689	0	670731	6601719
	0	33.6762	0	668797	6600337
	0	16.8381	0	497022	6734390
	0	6.12295	0	351996	6375007
	0	13.7766	0	373756	6389753
	0	16.8381	0	400859	6416262
	0	39.7992	0	670287	6664196
	0	10.7152	0	557135	6574011
	0	96.4365	0	450090	6189982
	0	9.18443	0	703323	6573756
	0	13.7766	0	623746	6667536
	0	15.3074	0	384624	6233161
	4.00763	0	0	484344	6245042
	0	13.7766	0	456872	6210266
	0	18.3689	0	412665	6667355
	0	0	135.436	439857	6205256
	0	16.8381	0	603497	6628699
	1.60305	0	0	711348	6632098
	0	1.53074	0	546434	6269840
	0	3.06148	0	400041	6418074
	0	7.65369	0	381812	6458587
	12.8244	0	0	460646	6323345
	0	6.12295	0	538444	6575121
	0	32.1455	0	535879	6591655
	0	9.18443	0	320011	6372777
	0	10.7152	0	567944	6380292
	0	9.18443	0	340753	6342349
	0	9.18443	0	655213	6717430
	0	39.7992	0	640585	6534815
	0	13.7766	0	421343	6208805
	0	6.12295	0	354277	6224454
	0	18.3689	0	477113	6210358
	0	13.7766	0	501054	6398223
	0	9.18443	0	380062	6187824
	0	13.7766	0	709659	6665866
	0	15.3074	0	735168	6370831
	0	3.06148	0	455296	6216100
	0	3.06148	0	650282	6608319
	0	1.53074	0	397442	6637552
	0	18.3689	0	460476	6583869
	0	27.5533	0	641461	6541818
	0	6.12295	0	327509	6379608
	0	6.12295	0	386952	6458594
	0	3.06148	0	773823	7173958
	0	7.65369	0	465261	6389700
	0	7.65369	0	383050	6421234
	8.81678	0	0	518729	7048558
	0	4.59221	0	499038	6608171
	0	4.59221	0	367673	6252906
	0	91.8443	0	495723	6335548
	0	3.06148	0	347300	6461045
	0	4.59221	0	571329	6274231
	0	9.18443	0	522901	6477729
	0.801525	0	0	427629	6483471
	3.2061	0	0	671615	6652793
	0	1665.44	0	414350	6180793
	0	13.7766	0	364667	6396629
	0	3.06148	0	609430	6924674
	0	3.06148	0	470804	6776933
	0	7.65369	0	552336	6661043
	0	6.12295	0	313799	6418215
	0	13.7766	0	483529	6359997
	4.80915	0	0	329834	6487879
	0	27.5533	0	431966	6253060
	0	4.59221	0	434729	6163682
	0	3.06148	0	561237	6790959
	0	4.59221	0	448020	6384039
	0	3.06148	0	373315	6206041
	1.60305	0	0	406961	6226123
	6.4122	0	0	595148	6702701
	0	4.59221	0	686168	6631224
	27.2519	0	0	505657	6568950
	4.00763	0	0	449133	6316562
	0	9.18443	0	441236	6203770
	0	6.12295	0	329006	6446493
	0	4.59221	0	544842	6458274
	0	16.8381	0	646720	6528300
	1.60305	0	0	429347	6284639
	0	7.65369	0	418510	6466677
	0	6.12295	0	360612	6376430
	0	13.7766	0	355705	6377335
	0	26.0225	0	452563	6294903
	0	6.12295	0	564114	6853599
	0	3.06148	0	459389	7020431
	0	13.7766	0	523932	6491244
	0	29.084	0	601321	6461682
	0	9.18443	0	439787	6168433
	0	16.8381	0	674617	6612546
	0	16.8381	0	333981	6430617
	0	16.8381	0	724645	6386614
	0	13.7766	0	462550	6638913
	0	12.2459	0	799417	7255554
	0	182.158	0	422696	6477670
	0	19.8996	0	624135	6663138
	0	9.18443	0	705231	6600066
	0	203.588	0	425171	6285269
	0	79.5984	0	511922	6764204
	0	3.06148	0	582464	6471829
	0	9.18443	0	513557	6409576
	0	9.18443	0	356568	6402099
	0	7.65369	0	374375	6314858
	0	16.8381	0	416121	6657505
	0	9.18443	0	463352	6361875
	0	9.18443	0	322820	6527180
	0	26.0225	0	614469	6572358
	0	9.18443	0	592322	6769130
	0	22.9611	0	345980	6361395
	0	15.3074	0	440309	6249274
	0	16.8381	0	526033	6271599
	0	10.7152	0	434928	6221067
	0	6.12295	0	593095	6288858
	0	4.59221	0	637732	6660907
	0	1.53074	0	399972	6446615
	0	12.2459	0	556283	6268092
	0	10.7152	0	395737	6380689
	0	10.7152	0	307988	6393518
	0	10.7152	0	522441	7045368
	0	19.8996	0	472015	6426481
	0	15.3074	0	370018	6377877
	0	7.65369	0	592789	6358054
	0	36.7377	0	418269	6363720
	0	101.029	0	449295	6180499
	0	9.18443	0	332282	6377096
	0	21.4303	0	437588	7017625
	0	15.3074	0	407190	6395369
	43.2824	0	0	483820	6447881
	0	12.2459	0	584125	6575980
	0	4.59221	0	315982	6365669
	0	29.084	0	558663	6381387
	0	3.06148	0	663068	6999379
	0	21.4303	0	542306	6441808
	3.2061	0	0	555496	6376899
	0	6.12295	0	458027	6299793
	0	58.168	0	415501	6200350
	0	12.2459	0	625821	6676164
	0	18.3689	0	327202	6388015
	0	15.3074	0	748216	7074616
	0	6.12295	0	564115	7003573
	0	4.59221	0	627692	6936196
	0	6.12295	0	525337	6334196
	0	7.65369	0	504532	6520799
	0	6.12295	0	625910	6571296
	0	4.59221	0	560318	6404786
	0	13.7766	0	548236	6661102
	0	4.59221	0	567012	6281856
	0	85.7213	0	430453	6160859
	0	7.65369	0	698887	7245684
	0	13.7766	0	475821	6217901
	0	21.4303	0	659466	6559358
	0	35.207	0	475205	6344284
	0	9.18443	0	344805	6414575
	0	9.18443	0	417937	6343925
	0	18.3689	0	375742	6190301
	0	7.65369	0	581852	6528575
	0	96.4365	0	492611	6608961
	0	6.12295	0	577163	6350072
	0	12.2459	0	582281	6644033
	0	4.59221	0	493395	6395834
	0	61.2295	0	660494	6611260
	0	47.4529	0	538727	6264352
	0	7.65369	0	397709	6660331
	0	19.8996	0	502844	6636306
	0	12.2459	0	766913	7197206
	0	7.65369	0	505487	6236582
	0	12.2459	0	397103	6604759
	0	12.2459	0	349244	6516371
	0	10.7152	0	361081	6435786
	0	30.6148	0	392236	6556182
	0	29.084	0	708698	6645249
	0.801525	0	0	426687	6278409
	0	7.65369	0	475650	6392562
	0	9.18443	0	671032	6611401
	0	4.59221	0	413714	6603316
	0	10.7152	0	553398	6562160
	0	9.18443	0	710210	6642558
	0	4.59221	0	441691	6418623
	0	6.12295	0	469733	6596333
	0	12.2459	0	569825	6446102
	0	6.12295	0	458893	6632372
	15.229	0	0	451589	7040659
	0	26.0225	0	478839	6445377
	4.80915	0	0	358678	6326978
	0	13.7766	0	338762	6406455
	0	47.4529	0	421266	6239789
	0	9.18443	0	390991	6203076
	0	9.18443	0	330266	6433325
	0	7.65369	0	471568	6238761
	0	13.7766	0	541508	6263000
	0	4.59221	0	624925	6919348
	0	30.6148	0	350727	6421066
	0	4.59221	0	592606	6547621
	0	12.2459	0	469763	6593169
	0	16.8381	0	679363	6659698
	0	4.59221	0	543347	6215461
	0	50.5144	0	703008	6404167
	0	30.6148	0	394998	6180733
	0	9.18443	0	542397	6242177
	0	6.12295	0	618310	6579681
	0	15.3074	0	536627	6637124
	0	10.7152	0	545378	6233738
	0	15.3074	0	459041	6336736
	0	15.3074	0	601428	6590808
	0	7.65369	0	526153	6442705
	0	7.65369	0	310801	6426558
	0	22.9611	0	456134	6480576
	0	7.65369	0	428520	6482844
	0	47.4529	0	803454	7155053
	0	9.18443	0	381385	6317265
	0	9.18443	0	581260	6505158
	0	16.8381	0	676534	7021040
	0	12.2459	0	637745	7247682
	0	1.53074	0	394616	6215384
	0	21.4303	0	559910	6245940
	109.809	0	0	314534	6506729
	0	4.59221	0	311752	6498227
	0	13.7766	0	673130	6666792
	0	1.53074	0	340847	6498495
	0	4.59221	0	508262	6593078
	0	29.084	0	833091	7314216
	0	6.12295	0	620521	6601431
	0	47.4529	0	401927	6181639
	0	6.12295	0	579982	6341621
	0	4.59221	0	450310	6300426
	0	7.65369	0	445730	6163620
	0	3.06148	0	417178	6392746
	0	10.7152	0	310648	6456072
	0	33.6762	0	555638	6734284
	0	6.12295	0	383419	6235703
	0	10.7152	0	315775	6371771
	0	15.3074	0	631278	6929064
	0	24.4918	0	305739	6479703
	0	3.06148	0	426629	6342040
	0	7.65369	0	381227	6390086
	0	22.9611	0	496380	6440970
	0	3.06148	0	312679	6437173
	0	27.5533	0	665627	6550206
	0	9.18443	0	593125	6490299
	0	4.59221	0	766873	7306095
	0	3.06148	0	436971	6367664
	0	9.18443	0	302254	6516265
	0	10.7152	0	361875	6384261
	0	7.65369	0	483226	6702474
	0	7.65369	0	656028	7426473
	0	44.3914	0	508706	6729159
	0	4.59221	0	610549	6667933
	0	9.18443	0	597676	6797462
	0	7.65369	0	434654	6200040
	0	85.7213	0	438283	6139952
	0	9.18443	0	332972	6541899
	0.801525	0	0	558181	6846623
	0	9.18443	0	395764	6204112
	0	3.06148	0	601484	6945023
	0	22.9611	0	296573	6449054
	0	10.7152	0	319353	6378789
	0	4.59221	0	353970	6433219
	0	12.2459	0	365743	6425516
	0	6.12295	0	403744	6391801
	0	26.0225	0	394604	6592809
	0	12.2459	0	393457	6601988
	0	10.7152	0	439791	6205432
	0	21.4303	0	489425	6998224
	0	12.2459	0	514506	6594162
	0	9.18443	0	642104	6714643
	0	10.7152	0	394307	6206521
	0	6.12295	0	381174	6428900
	0	6.12295	0	386918	6349838
	0	7.65369	0	327670	6465794
	0	4.59221	0	441136	6287916
	0	6.12295	0	299952	6487238
	0	16.8381	0	858601	7556494
	0	4.59221	0	471988	6964998
	0	19.8996	0	386801	6391321
	0	9.18443	0	361424	6368065
	0	12.2459	0	529414	6568221
	0	7.65369	0	458260	6389361
	0	6.12295	0	412765	6186505
	1.60305	12.2459	0	526478	6374503
	0.801525	0	0	404066	6422698
	0	22.9611	0	768897	7112919
	0	4.59221	0	483200	6444755
	1.60305	0	0	443577	6419964
	0	12.2459	0	630216	7242057
	0	12.2459	0	631666	6721355
	0	18.3689	0	516099	6331460
	0	10.7152	0	422523	6171377
	0	6.12295	0	515957	6872598
	0	7.65369	0	824764	7355256
	3.2061	0	0	522195	6363617
	0	3.06148	0	403954	6160642
	0	12.2459	0	644813	6654921
	0	18.3689	0	389292	6154750
	0	3.06148	0	565312	6247135
	0	9.18443	0	449282	6631166
	0	9.18443	0	724867	6393868
	0	6.12295	0	527199	6334488
	0	18.3689	0	346276	6384900
	0	6.12295	0	444539	6166342
	0	9.18443	0	567779	6532172
	0	12.2459	0	671835	7021535
	0	19.8996	0	607390	6723587
	0	9.18443	0	617732	6879691
	0	48.9836	0	435695	6509290
	0	9.18443	0	497042	6638644
	0	7.65369	0	636952	6574165
	0	7.65369	0	509856	6587854
	0	10.7152	0	554872	6222996
	0	10.7152	0	482928	6458683
	0	7.65369	0	788186	7208430
	0	6.12295	0	402800	7004576
	0	15.3074	0	476438	6584970
	0	16.8381	0	433732	6236907
	0	19.8996	0	586652	6621740
	0.801525	0	0	432147	6354318
	0	7.65369	0	373820	6246450
	0	9.18443	0	667865	6996758
	0	4.59221	0	686172	6602339
	0.801525	0	0	434907	6210380
	0	4.59221	0	737794	7095376
	0	3.06148	0	381019	6269121
	0	6.12295	0	635966	6670138
	0	3.06148	0	374464	6185576
	0	4.59221	0	475977	6281599
	0	6.12295	0	366263	6401807
	0	13.7766	0	516241	6455380
	0	7.65369	0	434878	6158799
	0.801525	0	0	346367	6311294
	0	10.7152	0	466266	6297294
	0	4.59221	0	594896	6530563
	0	9.18443	0	369673	6393959
	0	3.06148	0	504027	6414385
	0	4.59221	0	428831	6484793
	2.40458	0	0	400490	6640370
	0	6.12295	0	381334	6213454
	0	15.3074	0	673313	6685490
	0	7.65369	0	664717	6990972
	0	13.7766	0	587481	6260582
	0	15.3074	0	748296	7314340
	0	12.2459	0	474350	6987182
	0	9.18443	0	391956	6498315
	0	7.65369	0	594517	6612850
	0	12.2459	0	320090	6512587
	0	13.7766	0	566926	6272129
	0	6.12295	0	315946	6449864
	0	10.7152	0	622731	6633286
	0	7.65369	0	419843	6180495
	0	4.59221	0	447030	6151323
	0	33.6762	0	711772	6651001
	0	113.275	0	388788	6149565
	0	3.06148	0	440386	6390612
	0	9.18443	0	583297	6347773
	0	19.8996	0	608580	6304656
	0	96.4365	0	721490	6354065
	0	3.06148	0	795002	7229718
	0	12.2459	0	596003	6529544
	0	4.59221	0	578948	6421538
	0	10.7152	0	542951	6741742
	0	3.06148	0	737871	7095415
	0	10.7152	0	311116	6449930
	0	0	851.471	385326	6181717
	0	29.084	0	428220	6158040
	0	306.148	0	517024	6347120
	0	4.59221	0	568382	6409363
	0	10.7152	0	352149	6230873
	0	18.3689	0	376686	6151156
	0	6.12295	0	532010	6262709
	0	15.3074	0	516947	6549626
	0	13.7766	0	595770	6585331
	0	3.06148	0	329170	6429536
	0	21.4303	0	445227	6521234
	0	7.65369	0	414860	6408978
	0	16.8381	0	476096	6353540
	0	22.9611	0	338492	6406094
	0	10.7152	0	371042	6245375
	0	7.65369	0	349623	6418865
	0	18.3689	0	569468	6925688
	0	6.12295	0	616284	7079425
	0	13.7766	0	424496	6172811
	2.40458	0	0	492577	6599362
	0	4.59221	0	540242	6806014
	0	4.59221	0	442435	6156873
	0	30.6148	0	458907	6586487
	0.801525	0	0	422812	6162798
	0	12.2459	0	470806	6759447
	0	15.3074	0	595797	6653398
	0	4.59221	0	311979	6429483
	0	9.18443	0	563172	6279786
	0	15.3074	0	667377	6608882
	0	36.7377	0	551729	6229304
	0	3.06148	0	443690	6581992
	3.2061	29.084	0	530004	6274487
	0	9.18443	0	759728	7197351
	0	15.3074	0	713846	6632666
	0	18.3689	0	631978	6620269
	0	9.18443	0	691997	6638262
	0	12.2459	0	661299	6617354
	0	4.59221	0	561553	6478769
	0	4.59221	0	373104	6242479
	0	4.59221	0	585240	6846338
	0	7.65369	0	414267	6283017
	0	7.65369	0	557739	6235142
	0	12.2459	0	404372	6391532
	0	6.12295	0	421223	6326481
	0	13.7766	0	745317	7078854
	0	12.2459	0	624415	7232573
	8.01525	3.06148	0	367177	6456477
	0	7.65369	0	572227	6808351
	0	15.3074	0	616976	6559566
	0	7.65369	0	688565	6628855
	0	7.65369	0	445281	6587259
	0	15.3074	0	391005	6508238
	0	10.7152	0	370972	6470963
	0	6.12295	0	586559	6477785
	0	4.59221	0	400589	6226667
	0	10.7152	0	369351	6653641
	0	4.59221	0	448845	6476438
	0	10.7152	0	573546	6728459
	0	6.12295	0	637721	6924973
	0	16.8381	0	540042	6580815
	0	19.8996	0	367799	6291681
	0	9.18443	0	639867	7125027
	0	18.3689	0	496974	6458431
	0	16.8381	0	587358	6340696
	0	6.12295	0	652036	6618879
	0	7.65369	0	610893	6622453
	0	7.65369	0	599737	6790509
	0	4.59221	0	473591	6938049
	0	19.8996	0	626654	6544453
	0	24.4918	0	526076	6566143
	0	36.7377	0	485760	6310945
	0	33.6762	0	395974	6615198
	0	10.7152	0	540092	6853148
	0	6.12295	0	637598	6574650
	0	6.12295	0	351102	6520460
	0	4.59221	0	687922	7315557
	0	12.2459	0	327818	6423270
	0	7.65369	0	634677	6646712
	0	7.65369	0	540579	6251609
	0	6.12295	0	391537	6237302
	0	9.18443	0	459389	7000700
	0	7.65369	0	378472	6231012
	0	13.7766	0	640892	6637074
	0	12.2459	0	444648	6159712
	0	7.65369	0	518267	6533751
	0	32.1455	0	512845	6267433
	0	7.65369	0	363787	6337924
	0	9.18443	0	374853	6484053
	0	6.12295	0	468126	6226829
	0	26.0225	0	432231	6268689
	0	19.8996	0	492858	6373853
	0	16.8381	0	344871	6326385
	0	32.1455	0	366886	6557936
	0	9.18443	0	398148	6337198
	0	9.18443	0	650632	7259304
	0	9.18443	0	472646	6566059
	0	1.53074	0	340229	6331497
	0	9.18443	0	897356	7351791
	25.6488	0	0	457153	7036810
	0	18.3689	0	597625	6547330
	0	7.65369	0	410853	6160527
	0	6.12295	0	424529	6473097
	3.2061	0	0	821801	7353845
	0	3.06148	0	351490	6231495
	0	4.59221	0	596185	6513116
	0	9.18443	0	411848	6424428
	0	7.65369	0	325097	6533633
	0	27.5533	0	400426	6149328
	0	35.207	0	401727	6481994
	0	9.18443	0	589774	6637747
	0	15.3074	0	477890	6285796
	0	6.12295	0	562401	6607263
	0	3.06148	0	468286	6212563
	0	7.65369	0	538105	6253091
	0	9.18443	0	658746	7052343
	0	13.7766	0	443978	6290988
	0	7.65369	0	475959	6300823
	0	4.59221	0	439900	6237605
	0	10.7152	0	484711	6514446
	0	6.12295	0	660160	6635236
	12.8244	0	0	517499	6576164
	0	26.0225	0	681310	6646380
	0	36.7377	0	676093	6628335
	0	6.12295	0	481150	6397823
	0	10.7152	0	604314	6556744
	0	13.7766	0	640357	6549005
	0	67.3525	0	569934	6600455
	10.4198	39.7992	0	366400	6366795
	0	4.59221	0	603455	6521727
	0	4.59221	0	443313	6167077
	0	10.7152	0	424364	6235319
	0	7.65369	0	520885	6576004
	2.40458	0	0	405039	6161472
	0	48.9836	0	763497	7385871
	0	30.6148	0	430895	6325479
	0	6.12295	0	781944	7283583
	0	12.2459	0	512242	6492763
	0	18.3689	0	384126	6674005
	0	6.12295	0	376438	6222840
	0	4.59221	0	493947	6572187
	0	24.4918	0	691036	6700576
	0	9.18443	0	520842	6576254
	0	26.0225	0	634634	6952729
	0.801525	0	0	387241	6243591
	0.801525	0	0	693060	6621182
	0.801525	0	0	547819	6797861
	0	6.12295	0	555677	6554040
	0	7.65369	0	387136	6392981
	0	7.65369	0	431883	6608273
	0	6.12295	0	609455	6927734
	0	10.7152	0	748882	7188289
	0.801525	21.4303	0	391305	6625217
	0	4.59221	0	692693	6597557
	1.60305	0	0	472243	6436185
	0	13.7766	0	394696	6479920
	30.458	0	0	624651	6545530
	0	6.12295	0	710726	6388840
	0	6.12295	0	568392	6838345
	0	9.18443	0	652663	6624725
	0	6.12295	0	626961	7212241
	0	0	65.4284	510836	6535331
	0	30.6148	0	524482	7068974
	0	29.084	0	533115	6385822
	0	4.59221	0	455431	6578782
	0	7.65369	0	676602	7016370
	0	10.7152	0	552009	6736066
	0	9.18443	0	567434	6731250
	0	32.1455	0	525261	6510853
	0	10.7152	0	786136	7134473
	0	7.65369	0	376750	6624778
	0.801525	0	0	660562	6611291
	0	6.12295	0	476615	6231184
	0	12.2459	0	401477	6656749
	0	172.973	0	571979	6480734
	0	7.65369	0	712437	6650201
	0	3.06148	0	582748	6505354
	0	4.59221	0	624184	6547322
	0	12.2459	0	705054	6604937
	0	4.59221	0	473635	6346085
	0	9.18443	0	697719	6628910
	0	9.18443	0	430578	6692506
	0	9.18443	0	681664	6687921
	0	35.207	0	385025	6264715
	0	29.084	0	716904	6648754
	0.801525	0	0	344638	6362214
	0	4.59221	0	462850	6363030
	0	13.7766	0	424191	6181541
	4.00763	0	0	413331	6470390
	0	10.7152	0	478972	6579326
	0	22.9611	0	321931	6611161
	0	7.65369	0	354697	6414810
	0	39.7992	0	552898	6352221
	0	3.06148	0	410058	6454062
	0	9.18443	0	707045	6647182
	0	30.6148	0	786538	7210989
	0	38.2685	0	474227	6332504
	0	12.2459	0	330243	6580349
	0	13.7766	0	609707	7012653
	0	10.7152	0	776161	7183867
	0	7.65369	0	497334	6416311
	0	58.168	0	396932	6226515
	0	6.12295	0	632919	6683228
	0	27.5533	0	299026	6486497
	0	10.7152	0	462258	6211060
	0	4.59221	0	355713	6369305
	0	3.06148	0	532083	6602260
	0	4.59221	0	549764	6361858
	0	15.3074	0	562456	6585164
	0	10.7152	0	344031	6628350
	0	1.53074	0	527847	6217879
	0	16.8381	0	685199	6689688
	0	3.06148	0	732821	6405268
	0	3.06148	0	681541	6692801
	0	7.65369	0	371511	6204160
	0	4.59221	0	670316	6691958
	0	10.7152	0	362369	6292565
	0	9.18443	0	408333	6377386
	0	13.7766	0	668530	6541716
	0	16.8381	0	537771	6277498
	0	24.4918	0	594939	7036309
	0	9.18443	0	504880	6715721
	0	16.8381	0	412874	6214727
	0	3.06148	0	585318	6849314
	0	9.18443	0	383459	6439849
	0	10.7152	0	533603	6601589
	0	24.4918	0	530477	6477691
	0	7.65369	0	361994	6604581
	0	1.53074	0	801178	7269729
	0	7.65369	0	413194	6661679
	8.81678	0	0	585313	6479025
	0	4.59221	0	575186	6632112
	0	19.8996	0	496416	6516417
	0	4.59221	0	505427	6237093
	0	10.7152	0	359817	6402735
	0	6.12295	0	454752	6461808
	0	9.18443	0	700833	6622955
	0	3.06148	0	650347	7025728
	0	10.7152	0	518053	6267246
	0	7.65369	0	473588	6630041
	0	10.7152	0	393078	6470646
	0	9.18443	0	440036	6140114
	0	4.59221	0	425098	6276015
	0	10.7152	0	432812	6439149
	0	15.3074	0	441851	6524487
	0	4.59221	0	384445	6236260
	0	9.18443	0	686590	6627025
	0	12.2459	0	359626	6375875
	0	7.65369	0	648990	6690772
	0	7.65369	0	634367	6654852
	0	105.621	0	409311	6250844
	0	7.65369	0	320150	6467898
	0	3.06148	0	569488	6269773
	0	3.06148	0	540521	7092251
	0	29.084	0	365536	6214712
	0	7.65369	0	564571	6359224
	0	4.59221	0	569026	6552941
	0	7.65369	0	442359	6515193
	0	4.59221	0	300583	6495071
	0	3.06148	0	346742	6411154
	0	9.18443	0	667299	6542213
	0	3.06148	0	535339	6764849
	0	32.1455	0	440427	6285896
	0	10.7152	0	582360	6808138
	0	10.7152	0	496083	6892642
	0	18.3689	0	612330	6503109
	0	26.0225	0	387167	6566734
	15.229	0	0	401374	6235227
	0	9.18443	0	472503	6245466
	0	16.8381	0	342155	6486903
	0	21.4303	0	534529	7113025
	0	21.4303	0	511026	6277634
	0	10.7152	0	466898	6301665
	0	7.65369	0	531142	6718818
	0	7.65369	0	448681	6791880
	0	9.18443	0	296454	6476295
	7.21373	15.3074	0	408025	6431870
	0	10.7152	0	818848	7274531
	0	61.2295	0	743047	6431027
	0	6.12295	0	402839	6840797
	0	6.12295	0	655706	6621499
	0	6.12295	0	536598	6357383
	0	15.3074	0	620953	6634165
	0	27.5533	0	470464	6370949
	0	6.12295	0	423670	6297548
	0	6.12295	0	493318	6316043
	0	13.7766	0	581437	6619676
	0	22.9611	0	560252	6696242
	0	12.2459	0	540788	6616961
	0	6.12295	0	614873	6634499
	0.801525	7.65369	0	564824	7184489
	0	9.18443	0	410812	6592308
	20.8397	0	0	598887	6419411
	4.00763	0	0	390205	6413019
	0	10.7152	0	335416	6456985
	9.6183	39.7992	0	561875	6585472
	8.81678	0	0	371851	6447352
	0	6.12295	0	672627	6565552
	0	6.12295	0	410365	6597689
	0	24.4918	0	508617	6624381
	0	16.8381	0	560726	6388030
	0	30.6148	0	608748	6309313
	0	10.7152	0	411899	6208827
	0	45.9221	0	696536	6364665
	1.60305	0	0	417396	6151895
	0	52.0451	0	473557	6568915
	0	1.53074	0	331869	6423660
	0	70.414	0	414013	6458419
	0	16.8381	0	458780	6411440
	0	3.06148	0	543540	6215361
	0	10.7152	0	533632	6233432
	0	7.65369	0	620071	6557303
	0	45.9221	0	625171	6528812
	0	24.4918	0	449528	6146902
	0	10.7152	0	463494	7024711
	1.60305	0	0	435204	6208911
	0	7.65369	0	436885	6505405
	0	29.084	0	417606	6498382
	0	7.65369	0	349293	6411256
	0	12.2459	0	490197	6234135
	0	9.18443	0	656292	6554043
	4.00763	0	0	451997	6195155
	0	32.1455	0	396647	6230043
	0	9.18443	0	635292	6648209
	0	7.65369	0	429819	6204532
	1.60305	0	0	317261	6450695
	0	15.3074	0	548118	6420581
	0	10.7152	0	640138	6646023
	0	15.3074	0	631846	6956013
	0	21.4303	0	424039	6207238
	0	35.207	0	295315	6478817
	0.801525	0	0	407019	6228057
	19.2366	0	0	397953	6210998
	0	4.59221	0	329476	6443666
	0	12.2459	0	395148	6664660
	1.60305	12.2459	0	599946	6656924
	22.4427	0	0	604767	6509125
	0	12.2459	0	402745	6604467
	0	3.06148	0	408807	6393638
	0.801525	0	0	493282	6783121
	0	12.2459	0	443727	6609508
	0	9.18443	0	499822	6260796
	0	12.2459	0	499386	6316122
	0	15.3074	0	558764	6700647
	4.00763	0	0	474678	6410249
	0	15.3074	0	461616	6714892
	0.801525	0	0	430655	6164962
	0	87.2521	0	710249	6641646
	0	4.59221	0	398561	6177683
	0	21.4303	0	596161	7063900
	0	6.12295	0	603195	6538431
	0	13.7766	0	532943	6438657
	0	39.7992	0	397881	6605602
	0	13.7766	0	502976	6326135
	0	65.8217	0	465211	6403918
	0	10.7152	0	619049	7004226
	0	21.4303	0	705363	6342274
	0	33.6762	0	426801	6278174
	0	18.3689	0	345595	6391277
	0	6.12295	0	644950	6547202
	0	53.5758	0	611579	6322639
	0	24.4918	0	578430	7059496
	0	29.084	0	647094	6649586
	0	127.051	0	695466	6340468
	0	9.18443	0	369717	6333162
	0	10.7152	0	525931	7061150
	0	4.59221	0	373188	6599142
	3.2061	0	0	577597	7022318
	0	4.59221	0	455300	6267526
	0	3.06148	0	457092	6213405
	0	18.3689	0	427106	6155079
	0	18.3689	0	533667	6454631
	0	4.59221	0	437908	6326019
	0	15.3074	0	414708	6177616
	0	7.65369	0	902160	7343470
	0	13.7766	0	420566	6477530
	0	7.65369	0	530632	6551352
	0	4.59221	0	696762	6344050
	0	6.12295	0	628441	7006950
	0	3.06148	0	547246	6723882
	0	18.3689	0	486640	6534630
	4.00763	0	0	377912	6231122
	0	16.8381	0	397207	6216264
	0	7.65369	0	618309	6947552
	0	3.06148	0	448792	6785616
	0	45.9221	0	406529	6442210
	0	7.65369	0	432650	6235303
	0	13.7766	0	312489	6506392
	1.60305	0	0	424333	6196415
	0	9.18443	0	577238	6350246
	0	18.3689	0	607900	6484195
	0	10.7152	0	479246	6999716
	0	81.1291	0	769368	7187897
	0	44.3914	0	621024	6342827
	0	13.7766	0	588000	6730439
	18.4351	0	0	421745	6244088
	0	19.8996	0	498510	6382683
	0	9.18443	0	543991	6279174
	0	3.06148	0	633659	6539845
	0	7.65369	0	430830	6176168
	0	18.3689	0	359020	6251207
	0	145.42	0	482101	6212120
	0	7.65369	0	500173	6564998
	0.801525	0	0	363724	6548950
	0	1.53074	0	409058	6400983
	0	16.8381	0	394814	6467379
	0	27.5533	0	333606	6632971
	0	9.18443	0	414260	6368910
	8.81678	0	0	400766	6186447
	0	65.8217	0	858220	7334550
	0	277.064	0	419471	6469125
	0	21.4303	0	534571	6712167
	0	3.06148	0	712575	7146025
	0.801525	0	0	435214	6355291
	0	36.7377	0	405086	6446781
	0	12.2459	0	385324	6233808
	0	7.65369	0	621859	7290250
	6.4122	0	0	407612	6447131
	0	45.9221	0	367526	6246097
	0	6.12295	0	393935	6629229
	0	18.3689	0	395927	6164846
	0	12.2459	0	599436	7221957
	0	4.59221	0	535967	6551081
	0	3.06148	0	371989	6205685
	0	44.3914	0	718881	6645883
	32.061	0	0	416045	6460829
	0	33.6762	0	683530	6607470
	0	7.65369	0	487039	6558091
	0	15.3074	0	630921	6690619
	0	10.7152	0	803432	7281399
	0	10.7152	0	530410	6575834
	0	16.8381	0	346485	6337447
	0	12.2459	0	411922	6237092
	0	10.7152	0	473416	6589229
	0	24.4918	0	417133	6179399
	0	4.59221	0	491616	6240291
	0	24.4918	0	506765	6254821
	0	9.18443	0	395758	6166021
	0	7.65369	0	491398	6248988
	0	12.2459	0	365452	6225943
	0	10.7152	0	706338	6660556
	1.60305	0	0	544337	6334918
	0	4.59221	0	441375	6499828
	0	10.7152	0	376956	6407645
	2.40458	0	0	415454	6379547
	0	9.18443	0	523302	6736661
	0	12.2459	0	396561	6141352
	0	29.084	0	384198	6257486
	0	47.4529	0	385302	6264829
	0	22.9611	0	544919	6590828
	0	12.2459	0	502871	6492537
	0	12.2459	0	380219	6548151
	0	7.65369	0	492600	6784506
	1.60305	0	0	428285	6202777
	0	9.18443	0	466233	6285524
	0	26.0225	0	473661	6310902
	0	18.3689	0	391278	6623079
	0	9.18443	0	645150	6533948
	0	41.3299	0	442663	6161063
	0	6.12295	0	375243	6211773
	0	1.53074	0	521779	6734306
	0	4.59221	0	602605	6993031
	0	221.957	0	414582	6417163
	0	108.682	0	694602	6368423
	0	12.2459	0	355736	6528863
	0	39.7992	0	591948	6512887
	0	13.7766	0	571707	6279647
	0	0	337.003	387053	6194267
	4.80915	0	0	515551	6350261
	0	3.06148	0	435339	6413232
	0	13.7766	0	531014	6735033
	0	0	566.296	426953	6183413
	0.801525	24.4918	0	425729	6168177
	0	15.3074	0	466162	6572812
	0	27.5533	0	602929	6836079
	0	18.3689	0	288010	6513930
	0.801525	0	0	718773	7056665
	0	9.18443	0	637027	7234065
	7.21373	0	0	445415	6156804
	0	26.0225	0	712817	7145725
	0	10.7152	0	494866	6314671
	0	9.18443	0	632901	6552968
	0	6.12295	0	373466	6238870
	0	16.8381	0	490168	6567968
	5.61068	0	0	618508	6526695
	0	13.7766	0	425775	6345742
	0	24.4918	0	497194	6456234
	0	9.18443	0	431793	6159519
	0	3.06148	0	636045	6678372
	0	24.4918	0	461766	6381261
	0	7.65369	0	482285	6463368
	0	29.084	0	616197	6325121
	0	7.65369	0	591211	6756943
	0	21.4303	0	727546	6410330
	0	4.59221	0	622385	6550323
	0	9.18443	0	348025	6334366
	0	120.928	0	420831	6172228
	0	76.5369	0	597324	6262365
	0	16.8381	0	426305	6499367
	0	9.18443	0	397154	6586811
	0	7.65369	0	438470	6197982
	0	16.8381	0	459698	6217585
	8.01525	0	0	453261	6445118
	0	3.06148	0	422073	6458242
	0	22.9611	0	383474	6455684
	0	3.06148	0	814151	7316702
	0	0	153.365	432683	6208013
	16.832	0	0	597812	6687401
	0	9.18443	0	508418	6624789
	0	0	452.865	355945	6307550
	0	15.3074	0	615427	6577040
	16.832	0	0	541456	6447668
	0	30.6148	0	512729	6224817
	0	30.6148	0	322785	6498081
	0	10.7152	0	270458	6534164
	0	12.2459	0	460399	6275355
	0	9.18443	0	405879	6648650
	0	9.18443	0	562047	6246183
	0	10.7152	0	437426	6215826
	0	10.7152	0	367851	6246614
	0	18.3689	0	607446	6861931
	0	16.8381	0	708478	7163408
	0	13.7766	0	722620	7201516
	0.801525	0	0	629520	6517284
	0	9.18443	0	599899	7025543
	0	12.2459	0	429874	6402617
	0.801525	0	0	369700	6402731
	0	24.4918	0	511132	6605930
	0	120.928	0	575742	6408856
	0	114.805	0	597585	6474179
	0	3.06148	0	825968	7286848
	0	3.06148	0	380155	6354026
	0	7.65369	0	478115	7002735
	0	13.7766	0	614584	6520150
	0	12.2459	0	371084	6409677
	0	3.06148	0	775637	7132426
	0	7.65369	0	567310	6550864
	0	9.18443	0	655178	6624551
	0	22.9611	0	374399	6593629
	0	10.7152	0	357377	6377359
	3.2061	0	0	586971	6666387
	0	6.12295	0	487574	6409676
	0	26.0225	0	525981	6599807
	0	7.65369	0	311255	6416650
	0	15.3074	0	361061	6405761
	0.801525	15.3074	0	340290	6407500
	0	6.12295	0	628435	6529053
	0	13.7766	0	419342	6471267
	0	3.06148	0	380938	6172494
	0	9.18443	0	571006	6788393
	0	24.4918	0	519671	6366647
	0	3.06148	0	348102	6432806
	0	13.7766	0	402130	6702904
	0	45.9221	0	549158	6450234
	0	10.7152	0	577228	6854866
	0	9.18443	0	683115	6614445
	0	4.59221	0	614478	6673808
	0	19.8996	0	443387	6207992
	0	18.3689	0	424801	6403388
	0	4.59221	0	336449	6346424
	0	9.18443	0	358659	6318455
	2.40458	0	0	381936	6480197
	0	18.3689	0	608414	6723474
	12.0229	0	0	640551	6997329
	4.00763	78.0676	0	471648	6273500
	0	7.65369	0	382618	6270369
	0	18.3689	0	607396	6626814
	1.60305	59.6988	0	617193	6671259
	0.801525	0	0	490588	7076606
	0	7.65369	0	497532	7018288
	0	6.12295	0	310413	6416556
	0	10.7152	0	547304	6234585
	0	6.12295	0	383861	6151632
	0.801525	0	0	395731	6661383
	0	15.3074	0	387040	6256668
	0	6.12295	0	432472	6215573
	0	58.168	0	498528	6288787
	0	10.7152	0	377411	6407739
	0	26.0225	0	317185	6508210
	0	21.4303	0	369632	6226007
	0	13.7766	0	326575	6383084
	0	9.18443	0	514487	6668789
	0	6.12295	0	776663	7162079
	0	56.6373	0	393338	6358617
	0	12.2459	0	367933	6400647
	7.21373	0	0	490103	6410492
	1.60305	0	0	550909	6224171
	0	19.8996	0	657242	6713871
	0	3.06148	0	450825	6221472
	0	16.8381	0	527669	6508026
	0	10.7152	0	354839	6368883
	3.2061	55.1066	0	474970	6279580
	0	6.12295	0	507816	6521683
	0	9.18443	0	646143	6547606
	0	12.2459	0	489176	6242365
	0	6.12295	0	377753	6244514
	0	4.59221	0	440249	6457057
	0	3.06148	0	463185	6409683
	4.80915	474.529	0	566262	6572336
	0	15.3074	0	858744	7334062
	0	7.65369	0	312990	6487025
	0	6.12295	0	395828	6502052
	0	4.59221	0	464973	6587288
	0	16.8381	0	519554	6579189
	0	10.7152	0	552246	6287008
	0.801525	27.5533	0	439326	6178484
	0	9.18443	0	556106	6704871
	0	30.6148	0	508788	6439788
	0	6.12295	0	581876	6314215
	0	50.5144	0	384424	6259987
	2.40458	0	0	342469	6368057
	0	12.2459	0	339045	6605462
	0	15.3074	0	467373	6317181
[truncated: 27,740 more rows]
